# Supplementary material for: New evidence of bovine leukemia virus circulating in Myanmar cattle through epidemiological and molecular characterization
Source: PLoS One. 2020 Feb 21;15(2):e0229126. doi: 10.1371/journal.pone.0229126 (PMC7034883; doi:10.1371/journal.pone.0229126)
Supplement: S1 Table — (XLSX) [file pone.0229126.s001.xlsx]

## Sheet: MatrixOutput
S1 Table. Evolutionary divergence among nucleotide sequences of 66 Myanmar BLV strains isolated in this study.
BLV strain	TM28/Sagaing/Myanmar	KL1/Sagaing/Myanmar	KL3/Sagaing/Myanmar	KL4/Sagaing/Myanmar	KL5/Sagaing/Myanmar	KL7/Sagaing/Myanmar	KL10/Sagaing/Myanmar	KL22/Sagaing/Myanmar	KL30/Sagaing/Myanmar	MC6/Mandalay/Myanmar	MC19/Mandalay/Myanmar	PK4/Magway/Myanmar	KL16/Sagaing/Myanmar	T23/Bago/Myanmar	TA2/Bago/Myanmar	TA4/Bago/Myanmar	TA10/Bago/Myanmar	Y13/Bago/Myanmar	Y23/Bago/Myanmar	Y25/Bago/Myanmar	HB13/Yangon/Myanmar	MW41/Kayin/Myanmar	MC11/Mandalay/Myanmar	MW22/Kayin/Myanmar	HB8/Yangon/Myanmar	HT1/Yangon/Myanmar	HT6/Yangon/Myanmar	HT8/Yangon/Myanmar	HT19/Yangon/Myanmar	TA8/Yangon/Myanmar	HT2/Yangon/Myanmar	TA3/Yangon/Myanmar	HT5/Yangon/Myanmar	HT12/Yangon/Myanmar	HT13/Yangon/Myanmar	HT17/Yangon/Myanmar	HT11/Yangon/Myanmar	HB9/Yangon/Myanmar	MW18/Kayin/Myanmar	HB5/Yangon/Myanmar	HB14/Yangon/Myanmar	HB15/Yangon/Myanmar	HB2/Yangon/Myanmar	MW39/Kayin/Myanmar	KL8/Sagaing/Myanmar	KL17/Sagaing/Myanmar	KL19/Sagaing/Myanmar	KL23/Sagaing/Myanmar	TM37/Sagaing/Myanmar
TM28/Sagaing/Myanmar
KL1/Sagaing/Myanmar	0
KL3/Sagaing/Myanmar	0	0
KL4/Sagaing/Myanmar	0	0	0
KL5/Sagaing/Myanmar	0	0	0	0
KL7/Sagaing/Myanmar	0	0	0	0	0
KL10/Sagaing/Myanmar	0	0	0	0	0	0
KL22/Sagaing/Myanmar	0	0	0	0	0	0	0
KL30/Sagaing/Myanmar	0	0	0	0	0	0	0	0
MC6/Mandalay/Myanmar	0	0	0	0	0	0	0	0	0
MC19/Mandalay/Myanmar	0	0	0	0	0	0	0	0	0	0
PK4/Magway/Myanmar	0	0	0	0	0	0	0	0	0	0	0
KL16/Sagaing/Myanmar	0.002	0.002	0.002	0.002	0.002	0.002	0.002	0.002	0.002	0.002	0.002	0.002
T23/Bago/Myanmar	0	0	0	0	0	0	0	0	0	0	0	0	0.002
TA2/Bago/Myanmar	0	0	0	0	0	0	0	0	0	0	0	0	0.002	0
TA4/Bago/Myanmar	0	0	0	0	0	0	0	0	0	0	0	0	0.002	0	0
TA10/Bago/Myanmar	0	0	0	0	0	0	0	0	0	0	0	0	0.002	0	0	0
Y13/Bago/Myanmar	0	0	0	0	0	0	0	0	0	0	0	0	0.002	0	0	0	0
Y23/Bago/Myanmar	0	0	0	0	0	0	0	0	0	0	0	0	0.002	0	0	0	0	0
Y25/Bago/Myanmar	0	0	0	0	0	0	0	0	0	0	0	0	0.002	0	0	0	0	0	0
HB13/Yangon/Myanmar	0	0	0	0	0	0	0	0	0	0	0	0	0.002	0	0	0	0	0	0	0
MW41/Kayin/Myanmar	0.001998	0.001998	0.001998	0.001998	0.001998	0.001998	0.001998	0.001998	0.001998	0.001998	0.001998	0.001998	0.00400601	0.001998	0.001998	0.001998	0.001998	0.001998	0.001998	0.001998	0.001998
MC11/Mandalay/Myanmar	0.00401606	0.00401606	0.00401606	0.00401606	0.00401606	0.00401606	0.00401606	0.00401606	0.00401606	0.00401606	0.00401606	0.00401606	0.00604839	0.00401606	0.00401606	0.00401606	0.00401606	0.00401606	0.00401606	0.00401606	0.00401606	0.00603018
MW22/Kayin/Myanmar	0.0206687	0.0206687	0.0206687	0.0206687	0.0206687	0.0206687	0.0206687	0.0206687	0.0206687	0.0206687	0.0206687	0.0206687	0.0185258	0.0206687	0.0206687	0.0206687	0.0206687	0.0206687	0.0206687	0.0206687	0.0206687	0.0227549	0.0250084
HB8/Yangon/Myanmar	0.0337877	0.0337877	0.0337877	0.0337877	0.0337877	0.0337877	0.0337877	0.0337877	0.0337877	0.0337877	0.0337877	0.0337877	0.0315439	0.0337877	0.0337877	0.0337877	0.0337877	0.0337877	0.0337877	0.0337877	0.0337877	0.0359329	0.0383328	0.0248537
HT1/Yangon/Myanmar	0.0337877	0.0337877	0.0337877	0.0337877	0.0337877	0.0337877	0.0337877	0.0337877	0.0337877	0.0337877	0.0337877	0.0337877	0.0315439	0.0337877	0.0337877	0.0337877	0.0337877	0.0337877	0.0337877	0.0337877	0.0337877	0.0359329	0.0383328	0.0248537	0
HT6/Yangon/Myanmar	0.0337877	0.0337877	0.0337877	0.0337877	0.0337877	0.0337877	0.0337877	0.0337877	0.0337877	0.0337877	0.0337877	0.0337877	0.0315439	0.0337877	0.0337877	0.0337877	0.0337877	0.0337877	0.0337877	0.0337877	0.0337877	0.0359329	0.0383328	0.0248537	0	0
HT8/Yangon/Myanmar	0.0337877	0.0337877	0.0337877	0.0337877	0.0337877	0.0337877	0.0337877	0.0337877	0.0337877	0.0337877	0.0337877	0.0337877	0.0315439	0.0337877	0.0337877	0.0337877	0.0337877	0.0337877	0.0337877	0.0337877	0.0337877	0.0359329	0.0383328	0.0248537	0	0	0
HT19/Yangon/Myanmar	0.0337877	0.0337877	0.0337877	0.0337877	0.0337877	0.0337877	0.0337877	0.0337877	0.0337877	0.0337877	0.0337877	0.0337877	0.0315439	0.0337877	0.0337877	0.0337877	0.0337877	0.0337877	0.0337877	0.0337877	0.0337877	0.0359329	0.0383328	0.0248537	0	0	0	0
TA8/Yangon/Myanmar	0.0359329	0.0359329	0.0359329	0.0359329	0.0359329	0.0359329	0.0359329	0.0359329	0.0359329	0.0359329	0.0359329	0.0359329	0.0336796	0.0359329	0.0359329	0.0359329	0.0359329	0.0359329	0.0359329	0.0359329	0.0359329	0.0380911	0.0404974	0.0269652	0.001998	0.001998	0.001998	0.001998	0.001998
HT2/Yangon/Myanmar	0.0406346	0.0406346	0.0406346	0.0406346	0.0406346	0.0406346	0.0406346	0.0406346	0.0406346	0.0406346	0.0406346	0.0406346	0.0383328	0.0406346	0.0406346	0.0406346	0.0406346	0.0406346	0.0406346	0.0406346	0.0406346	0.0428091	0.0452981	0.0314452	0.00604839	0.00604839	0.00604839	0.00604839	0.00604839	0.00807071
TA3/Yangon/Myanmar	0.0360506	0.0360506	0.0360506	0.0360506	0.0360506	0.0360506	0.0360506	0.0360506	0.0360506	0.0360506	0.0360506	0.0360506	0.0337877	0.0360506	0.0360506	0.0360506	0.0360506	0.0360506	0.0360506	0.0360506	0.0360506	0.0382054	0.0406346	0.0270325	0.002	0.002	0.002	0.002	0.002	0.00400601	0.00809717
HT5/Yangon/Myanmar	0.0360506	0.0360506	0.0360506	0.0360506	0.0360506	0.0360506	0.0360506	0.0360506	0.0360506	0.0360506	0.0360506	0.0360506	0.0337877	0.0360506	0.0360506	0.0360506	0.0360506	0.0360506	0.0360506	0.0360506	0.0360506	0.0382054	0.0406346	0.0270325	0.002	0.002	0.002	0.002	0.002	0.00400601	0.00809717	0.00401606
HT12/Yangon/Myanmar	0.0360506	0.0360506	0.0360506	0.0360506	0.0360506	0.0360506	0.0360506	0.0360506	0.0360506	0.0360506	0.0360506	0.0360506	0.0337877	0.0360506	0.0360506	0.0360506	0.0360506	0.0360506	0.0360506	0.0360506	0.0360506	0.0382054	0.0406346	0.0270325	0.002	0.002	0.002	0.002	0.002	0.00400601	0.00809717	0.00401606	0.00401606
HT13/Yangon/Myanmar	0.0360506	0.0360506	0.0360506	0.0360506	0.0360506	0.0360506	0.0360506	0.0360506	0.0360506	0.0360506	0.0360506	0.0360506	0.0337877	0.0360506	0.0360506	0.0360506	0.0360506	0.0360506	0.0360506	0.0360506	0.0360506	0.0382054	0.0406346	0.0270325	0.002	0.002	0.002	0.002	0.002	0.00400601	0.00809717	0.00401606	0.00401606	0
HT17/Yangon/Myanmar	0.0360506	0.0360506	0.0360506	0.0360506	0.0360506	0.0360506	0.0360506	0.0360506	0.0360506	0.0360506	0.0360506	0.0360506	0.0337877	0.0360506	0.0360506	0.0360506	0.0360506	0.0360506	0.0360506	0.0360506	0.0360506	0.0382054	0.0406346	0.0270325	0.002	0.002	0.002	0.002	0.002	0.00400601	0.00809717	0.00401606	0	0.00401606	0.00401606
HT11/Yangon/Myanmar	0.0315439	0.0315439	0.0315439	0.0315439	0.0315439	0.0315439	0.0315439	0.0315439	0.0315439	0.0315439	0.0315439	0.0315439	0.029319	0.0315439	0.0315439	0.0315439	0.0315439	0.0315439	0.0315439	0.0315439	0.0315439	0.0336796	0.0360506	0.0226929	0.002	0.002	0.002	0.002	0.002	0.00400601	0.00809717	0.00401606	0.00401606	0.00401606	0.00401606	0.00401606
HB9/Yangon/Myanmar	0.0363248	0.0363248	0.0363248	0.0363248	0.0363248	0.0363248	0.0363248	0.0363248	0.0363248	0.0363248	0.0363248	0.0363248	0.0340426	0.0363248	0.0363248	0.0363248	0.0363248	0.0363248	0.0363248	0.0363248	0.0363248	0.0384732	0.0409483	0.0228295	0.0360506	0.0360506	0.0360506	0.0360506	0.0360506	0.0359329	0.0429563	0.0383328	0.0383328	0.0383328	0.0383328	0.0383328	0.0337877
MW18/Kayin/Myanmar	0.0363248	0.0363248	0.0363248	0.0363248	0.0363248	0.0363248	0.0363248	0.0363248	0.0363248	0.0363248	0.0363248	0.0363248	0.0340426	0.0363248	0.0363248	0.0363248	0.0363248	0.0363248	0.0363248	0.0363248	0.0363248	0.0384732	0.0409483	0.0228295	0.0360506	0.0360506	0.0360506	0.0360506	0.0360506	0.0359329	0.0429563	0.0383328	0.0383328	0.0383328	0.0383328	0.0383328	0.0337877	0.00401606
HB5/Yangon/Myanmar	0.0339087	0.0339087	0.0339087	0.0339087	0.0339087	0.0339087	0.0339087	0.0339087	0.0339087	0.0339087	0.0339087	0.0339087	0.0316554	0.0339087	0.0339087	0.0339087	0.0339087	0.0339087	0.0339087	0.0339087	0.0339087	0.0360506	0.0339087	0.0249247	0.0292296	0.0292296	0.0292296	0.0292296	0.0292296	0.0313595	0.0359329	0.0314452	0.0314452	0.0314452	0.0314452	0.0314452	0.0314452	0.0361812	0.0361812
HB14/Yangon/Myanmar	0.0339087	0.0339087	0.0339087	0.0339087	0.0339087	0.0339087	0.0339087	0.0339087	0.0339087	0.0339087	0.0339087	0.0339087	0.0316554	0.0339087	0.0339087	0.0339087	0.0339087	0.0339087	0.0339087	0.0339087	0.0339087	0.0360506	0.0339087	0.0249247	0.0292296	0.0292296	0.0292296	0.0292296	0.0292296	0.0313595	0.0359329	0.0314452	0.0314452	0.0314452	0.0314452	0.0314452	0.0314452	0.0361812	0.0361812	0
HB15/Yangon/Myanmar	0.0339087	0.0339087	0.0339087	0.0339087	0.0339087	0.0339087	0.0339087	0.0339087	0.0339087	0.0339087	0.0339087	0.0339087	0.0316554	0.0339087	0.0339087	0.0339087	0.0339087	0.0339087	0.0339087	0.0339087	0.0339087	0.0360506	0.0339087	0.0249247	0.0292296	0.0292296	0.0292296	0.0292296	0.0292296	0.0313595	0.0359329	0.0314452	0.0314452	0.0314452	0.0314452	0.0314452	0.0314452	0.0361812	0.0361812	0	0
HB2/Yangon/Myanmar	0.0339087	0.0339087	0.0339087	0.0339087	0.0339087	0.0339087	0.0339087	0.0339087	0.0339087	0.0339087	0.0339087	0.0339087	0.0316554	0.0339087	0.0339087	0.0339087	0.0339087	0.0339087	0.0339087	0.0339087	0.0339087	0.0360506	0.0339087	0.0249247	0.0292296	0.0292296	0.0292296	0.0292296	0.0292296	0.0313595	0.0359329	0.0314452	0.0314452	0.0314452	0.0314452	0.0314452	0.0314452	0.0361812	0.0361812	0	0	0
MW39/Kayin/Myanmar	0.0384732	0.0384732	0.0384732	0.0384732	0.0384732	0.0384732	0.0384732	0.0384732	0.0384732	0.0384732	0.0384732	0.0384732	0.0361812	0.0384732	0.0384732	0.0384732	0.0384732	0.0384732	0.0384732	0.0384732	0.0384732	0.0406346	0.0384732	0.029319	0.0336796	0.0336796	0.0336796	0.0336796	0.0336796	0.0358282	0.0404974	0.0359329	0.0359329	0.0359329	0.0359329	0.0359329	0.0359329	0.0407849	0.0407849	0.00401606	0.00401606	0.00401606	0.00401606
KL8/Sagaing/Myanmar	0.0272055	0.0272055	0.0272055	0.0272055	0.0272055	0.0272055	0.0272055	0.0272055	0.0272055	0.0272055	0.0272055	0.0272055	0.0250084	0.0272055	0.0272055	0.0272055	0.0272055	0.0272055	0.0272055	0.0272055	0.0272055	0.029319	0.0272055	0.0227549	0.0270325	0.0270325	0.0270325	0.0270325	0.0270325	0.0291532	0.0336796	0.0292296	0.0292296	0.0292296	0.0292296	0.0292296	0.0292296	0.0339087	0.0339087	0.0143443	0.0143443	0.0143443	0.0143443	0.018595
KL17/Sagaing/Myanmar	0.0339087	0.0339087	0.0339087	0.0339087	0.0339087	0.0339087	0.0339087	0.0339087	0.0339087	0.0339087	0.0339087	0.0339087	0.0316554	0.0339087	0.0339087	0.0339087	0.0339087	0.0339087	0.0339087	0.0339087	0.0339087	0.0360506	0.0339087	0.0249247	0.0292296	0.0292296	0.0292296	0.0292296	0.0292296	0.0313595	0.0359329	0.0314452	0.0314452	0.0270325	0.0270325	0.0314452	0.0314452	0.0361812	0.0361812	0.0122449	0.0122449	0.0122449	0.0122449	0.0164609	0.00604839
KL19/Sagaing/Myanmar	0.0339087	0.0339087	0.0339087	0.0339087	0.0339087	0.0339087	0.0339087	0.0339087	0.0339087	0.0339087	0.0339087	0.0339087	0.0316554	0.0339087	0.0339087	0.0339087	0.0339087	0.0339087	0.0339087	0.0339087	0.0339087	0.0360506	0.0339087	0.0249247	0.0292296	0.0292296	0.0292296	0.0292296	0.0292296	0.0313595	0.0359329	0.0314452	0.0314452	0.0270325	0.0270325	0.0314452	0.0314452	0.0361812	0.0361812	0.0122449	0.0122449	0.0122449	0.0122449	0.0164609	0.00604839	0
KL23/Sagaing/Myanmar	0.0339087	0.0339087	0.0339087	0.0339087	0.0339087	0.0339087	0.0339087	0.0339087	0.0339087	0.0339087	0.0339087	0.0339087	0.0316554	0.0339087	0.0339087	0.0339087	0.0339087	0.0339087	0.0339087	0.0339087	0.0339087	0.0360506	0.0339087	0.0249247	0.0292296	0.0292296	0.0292296	0.0292296	0.0292296	0.0313595	0.0359329	0.0314452	0.0314452	0.0270325	0.0270325	0.0314452	0.0314452	0.0361812	0.0361812	0.0122449	0.0122449	0.0122449	0.0122449	0.0164609	0.00604839	0	0
TM37/Sagaing/Myanmar	0.0361812	0.0361812	0.0361812	0.0361812	0.0361812	0.0361812	0.0361812	0.0361812	0.0361812	0.0361812	0.0361812	0.0361812	0.0339087	0.0361812	0.0361812	0.0361812	0.0361812	0.0361812	0.0361812	0.0361812	0.0361812	0.0383328	0.0361812	0.0271126	0.0314452	0.0314452	0.0314452	0.0314452	0.0314452	0.0335844	0.0382054	0.0336796	0.0336796	0.0292296	0.0292296	0.0336796	0.0336796	0.0384732	0.0384732	0.0143443	0.0143443	0.0143443	0.0143443	0.018595	0.00809717	0.002	0.002	0.002
TM3/Sagaing/Myanmar	0.0339087	0.0339087	0.0339087	0.0339087	0.0339087	0.0339087	0.0339087	0.0339087	0.0339087	0.0339087	0.0339087	0.0339087	0.0316554	0.0339087	0.0339087	0.0339087	0.0339087	0.0339087	0.0339087	0.0339087	0.0339087	0.0360506	0.0339087	0.0249247	0.0336796	0.0336796	0.0336796	0.0336796	0.0336796	0.0358282	0.0404974	0.0359329	0.0359329	0.0314452	0.0314452	0.0359329	0.0314452	0.0361812	0.0361812	0.0122449	0.0122449	0.0122449	0.0122449	0.0164609	0.0101626	0.00401606	0.00401606	0.00401606	0.00604839
TM5/Sagaing/Myanmar	0.0339087	0.0339087	0.0339087	0.0339087	0.0339087	0.0339087	0.0339087	0.0339087	0.0339087	0.0339087	0.0339087	0.0339087	0.0316554	0.0339087	0.0339087	0.0339087	0.0339087	0.0339087	0.0339087	0.0339087	0.0339087	0.0360506	0.0339087	0.0249247	0.0336796	0.0336796	0.0336796	0.0336796	0.0336796	0.0358282	0.0404974	0.0359329	0.0359329	0.0314452	0.0314452	0.0359329	0.0314452	0.0361812	0.0361812	0.0122449	0.0122449	0.0122449	0.0122449	0.0164609	0.0101626	0.00401606	0.00401606	0.00401606	0.00604839
TM8/Sagaing/Myanmar	0.0339087	0.0339087	0.0339087	0.0339087	0.0339087	0.0339087	0.0339087	0.0339087	0.0339087	0.0339087	0.0339087	0.0339087	0.0316554	0.0339087	0.0339087	0.0339087	0.0339087	0.0339087	0.0339087	0.0339087	0.0339087	0.0360506	0.0339087	0.0249247	0.0336796	0.0336796	0.0336796	0.0336796	0.0336796	0.0358282	0.0404974	0.0359329	0.0359329	0.0314452	0.0314452	0.0359329	0.0314452	0.0361812	0.0361812	0.0122449	0.0122449	0.0122449	0.0122449	0.0164609	0.0101626	0.00401606	0.00401606	0.00401606	0.00604839
TM9/Sagaing/Myanmar	0.0339087	0.0339087	0.0339087	0.0339087	0.0339087	0.0339087	0.0339087	0.0339087	0.0339087	0.0339087	0.0339087	0.0339087	0.0316554	0.0339087	0.0339087	0.0339087	0.0339087	0.0339087	0.0339087	0.0339087	0.0339087	0.0360506	0.0339087	0.0249247	0.0336796	0.0336796	0.0336796	0.0336796	0.0336796	0.0358282	0.0404974	0.0359329	0.0359329	0.0314452	0.0314452	0.0359329	0.0314452	0.0361812	0.0361812	0.0122449	0.0122449	0.0122449	0.0122449	0.0164609	0.0101626	0.00401606	0.00401606	0.00401606	0.00604839
TM10/Sagaing/Myanmar	0.0339087	0.0339087	0.0339087	0.0339087	0.0339087	0.0339087	0.0339087	0.0339087	0.0339087	0.0339087	0.0339087	0.0339087	0.0316554	0.0339087	0.0339087	0.0339087	0.0339087	0.0339087	0.0339087	0.0339087	0.0339087	0.0360506	0.0339087	0.0249247	0.0336796	0.0336796	0.0336796	0.0336796	0.0336796	0.0358282	0.0404974	0.0359329	0.0359329	0.0314452	0.0314452	0.0359329	0.0314452	0.0361812	0.0361812	0.0122449	0.0122449	0.0122449	0.0122449	0.0164609	0.0101626	0.00401606	0.00401606	0.00401606	0.00604839
TM11/Sagaing/Myanmar	0.0339087	0.0339087	0.0339087	0.0339087	0.0339087	0.0339087	0.0339087	0.0339087	0.0339087	0.0339087	0.0339087	0.0339087	0.0316554	0.0339087	0.0339087	0.0339087	0.0339087	0.0339087	0.0339087	0.0339087	0.0339087	0.0360506	0.0339087	0.0249247	0.0336796	0.0336796	0.0336796	0.0336796	0.0336796	0.0358282	0.0404974	0.0359329	0.0359329	0.0314452	0.0314452	0.0359329	0.0314452	0.0361812	0.0361812	0.0122449	0.0122449	0.0122449	0.0122449	0.0164609	0.0101626	0.00401606	0.00401606	0.00401606	0.00604839
TM12/Sagaing/Myanmar	0.0339087	0.0339087	0.0339087	0.0339087	0.0339087	0.0339087	0.0339087	0.0339087	0.0339087	0.0339087	0.0339087	0.0339087	0.0316554	0.0339087	0.0339087	0.0339087	0.0339087	0.0339087	0.0339087	0.0339087	0.0339087	0.0360506	0.0339087	0.0249247	0.0336796	0.0336796	0.0336796	0.0336796	0.0336796	0.0358282	0.0404974	0.0359329	0.0359329	0.0314452	0.0314452	0.0359329	0.0314452	0.0361812	0.0361812	0.0122449	0.0122449	0.0122449	0.0122449	0.0164609	0.0101626	0.00401606	0.00401606	0.00401606	0.00604839
TM13/Sagaing/Myanmar	0.0339087	0.0339087	0.0339087	0.0339087	0.0339087	0.0339087	0.0339087	0.0339087	0.0339087	0.0339087	0.0339087	0.0339087	0.0316554	0.0339087	0.0339087	0.0339087	0.0339087	0.0339087	0.0339087	0.0339087	0.0339087	0.0360506	0.0339087	0.0249247	0.0336796	0.0336796	0.0336796	0.0336796	0.0336796	0.0358282	0.0404974	0.0359329	0.0359329	0.0314452	0.0314452	0.0359329	0.0314452	0.0361812	0.0361812	0.0122449	0.0122449	0.0122449	0.0122449	0.0164609	0.0101626	0.00401606	0.00401606	0.00401606	0.00604839
TM20/Sagaing/Myanmar	0.0339087	0.0339087	0.0339087	0.0339087	0.0339087	0.0339087	0.0339087	0.0339087	0.0339087	0.0339087	0.0339087	0.0339087	0.0316554	0.0339087	0.0339087	0.0339087	0.0339087	0.0339087	0.0339087	0.0339087	0.0339087	0.0360506	0.0339087	0.0249247	0.0336796	0.0336796	0.0336796	0.0336796	0.0336796	0.0358282	0.0404974	0.0359329	0.0359329	0.0314452	0.0314452	0.0359329	0.0314452	0.0361812	0.0361812	0.0122449	0.0122449	0.0122449	0.0122449	0.0164609	0.0101626	0.00401606	0.00401606	0.00401606	0.00604839
HB7/Yangon/Myanmar	0.0384732	0.0384732	0.0384732	0.0384732	0.0384732	0.0384732	0.0384732	0.0384732	0.0384732	0.0384732	0.0384732	0.0384732	0.0361812	0.0384732	0.0384732	0.0384732	0.0384732	0.0384732	0.0384732	0.0384732	0.0384732	0.0406346	0.0384732	0.029319	0.0336796	0.0336796	0.0336796	0.0336796	0.0336796	0.0358282	0.0404974	0.0359329	0.0359329	0.0314452	0.0314452	0.0359329	0.0359329	0.0407849	0.0407849	0.0122449	0.0122449	0.0122449	0.0122449	0.0164609	0.0101626	0.00401606	0.00401606	0.00401606	0.00604839
YS16/Magway/Myanmar	0.0384732	0.0384732	0.0384732	0.0384732	0.0384732	0.0384732	0.0384732	0.0384732	0.0384732	0.0384732	0.0384732	0.0384732	0.0361812	0.0384732	0.0384732	0.0384732	0.0384732	0.0384732	0.0384732	0.0384732	0.0384732	0.0406346	0.0384732	0.029319	0.0336796	0.0336796	0.0336796	0.0336796	0.0336796	0.0358282	0.0404974	0.0359329	0.0359329	0.0314452	0.0314452	0.0359329	0.0359329	0.0407849	0.0407849	0.0122449	0.0122449	0.0122449	0.0122449	0.0164609	0.0101626	0.00401606	0.00401606	0.00401606	0.00604839
YS19/Magway/Myanmar	0.0384732	0.0384732	0.0384732	0.0384732	0.0384732	0.0384732	0.0384732	0.0384732	0.0384732	0.0384732	0.0384732	0.0384732	0.0361812	0.0384732	0.0384732	0.0384732	0.0384732	0.0384732	0.0384732	0.0384732	0.0384732	0.0406346	0.0384732	0.029319	0.0336796	0.0336796	0.0336796	0.0336796	0.0336796	0.0358282	0.0404974	0.0359329	0.0359329	0.0314452	0.0314452	0.0359329	0.0359329	0.0407849	0.0407849	0.0122449	0.0122449	0.0122449	0.0122449	0.0164609	0.0101626	0.00401606	0.00401606	0.00401606	0.00604839
MW23/Kayin/Myanmar	0.0384732	0.0384732	0.0384732	0.0384732	0.0384732	0.0384732	0.0384732	0.0384732	0.0384732	0.0384732	0.0384732	0.0384732	0.0361812	0.0384732	0.0384732	0.0384732	0.0384732	0.0384732	0.0384732	0.0384732	0.0384732	0.0406346	0.0384732	0.029319	0.0336796	0.0336796	0.0336796	0.0336796	0.0336796	0.0358282	0.0404974	0.0359329	0.0359329	0.0314452	0.0314452	0.0359329	0.0359329	0.0407849	0.0407849	0.0122449	0.0122449	0.0122449	0.0122449	0.0164609	0.0101626	0.00401606	0.00401606	0.00401606	0.00604839
Y12/Bago/Myanmar	0.0407849	0.0407849	0.0407849	0.0407849	0.0407849	0.0407849	0.0407849	0.0407849	0.0407849	0.0407849	0.0407849	0.0407849	0.0384732	0.0407849	0.0407849	0.0407849	0.0407849	0.0407849	0.0407849	0.0407849	0.0407849	0.0429563	0.0407849	0.0315439	0.0359329	0.0359329	0.0359329	0.0359329	0.0359329	0.0380911	0.0428091	0.0382054	0.0382054	0.0336796	0.0336796	0.0382054	0.0382054	0.0431166	0.0431166	0.0143443	0.0143443	0.0143443	0.0143443	0.018595	0.0122449	0.00604839	0.00604839	0.00604839	0.00809717
HB1/Yangon/Myanmar	0.0431166	0.0431166	0.0431166	0.0431166	0.0431166	0.0431166	0.0431166	0.0431166	0.0431166	0.0431166	0.0431166	0.0431166	0.0407849	0.0431166	0.0431166	0.0431166	0.0431166	0.0431166	0.0431166	0.0431166	0.0431166	0.0452981	0.0431166	0.0337877	0.0382054	0.0382054	0.0382054	0.0382054	0.0382054	0.0403734	0.0451408	0.0404974	0.0404974	0.0359329	0.0359329	0.0404974	0.0404974	0.0454685	0.0454685	0.0164609	0.0164609	0.0164609	0.0164609	0.0207469	0.0143443	0.00809717	0.00809717	0.00809717	0.0101626
MW24/Kayin/Myanmar	0.0431166	0.0431166	0.0431166	0.0431166	0.0431166	0.0431166	0.0431166	0.0431166	0.0431166	0.0431166	0.0431166	0.0431166	0.0407849	0.0431166	0.0431166	0.0431166	0.0431166	0.0431166	0.0431166	0.0431166	0.0431166	0.0452981	0.0431166	0.0337877	0.0382054	0.0382054	0.0382054	0.0382054	0.0382054	0.0403734	0.0451408	0.0404974	0.0404974	0.0359329	0.0359329	0.0404974	0.0404974	0.0454685	0.0454685	0.0164609	0.0164609	0.0164609	0.0164609	0.0207469	0.0143443	0.00809717	0.00809717	0.00809717	0.0101626
HB17/Yangon/Myanmar	0.0454685	0.0454685	0.0454685	0.0454685	0.0454685	0.0454685	0.0454685	0.0454685	0.0454685	0.0454685	0.0454685	0.0454685	0.0431166	0.0454685	0.0454685	0.0454685	0.0454685	0.0454685	0.0454685	0.0454685	0.0454685	0.0476602	0.0454685	0.0360506	0.0404974	0.0404974	0.0404974	0.0404974	0.0404974	0.0426752	0.0474927	0.0428091	0.0428091	0.0382054	0.0382054	0.0428091	0.0428091	0.047841	0.047841	0.018595	0.018595	0.018595	0.018595	0.0229167	0.0164609	0.0101626	0.0101626	0.0101626	0.0122449
	0.000 shows the lowest divergence between Myanmar strains ( similarity100%)
	0.048 shows the highest divergence between Myanmar BLV strains ( similarity 95.2%)
[truncated: 17 more columns]

## Sheet: Caption
Table. Estimates of Evolutionary Divergence between Sequences
The number of base substitutions per site from between sequences are shown. Analyses were conducted using the Kimura 2-parameter model [1]. The rate variation among sites was modeled with a gamma distribution (shape parameter = 1). The analysis involved 66 nucleotide sequences. Codon positions included were 1st+2nd+3rd+Noncoding. All positions containing gaps and missing data were eliminated. The…
1. Kimura M. (1980). A simple method for estimating evolutionary rate of base substitutions through comparative studies of nucleotide sequences. Journal of Molecular Evolution 16:111-120.
2. Kumar S., Stecher G., and Tamura K. (2016). MEGA7: Molecular Evolutionary Genetics Analysis version 7.0 for bigger datasets.Molecular Biology and Evolution 33:1870-1874.
Disclaimer: Although utmost care has been taken to ensure the correctness of the caption, the caption text is provided "as is" without any warranty of any kind. Authors advise the user to carefully check the caption prior to its use for any purpose and report any errors or problems to the authors immediately (www.megasoftware.net). In no event shall the authors and their employers be liable for a…
