# Supplementary material for: New evidence of bovine leukemia virus circulating in Myanmar cattle through epidemiological and molecular characterization
Source: PLoS One. 2020 Feb 21;15(2):e0229126. doi: 10.1371/journal.pone.0229126 (PMC7034883; doi:10.1371/journal.pone.0229126)
Supplement: S2 Table — (XLS) [file pone.0229126.s002.xls]

## Sheet: MatrixOutput
S2 Table. Evolutionary divergence between nucleotide sequences of 66 Myanmar BLV strains and 40 known strains of 10 genotypes worldwide used in phylogenetic analysis.
BLV strain	HB1/Yangon/Myanmar	HB2/Yangon/Myanmar	HB5/Yangon/Myanmar	HB7/Yangon/Myanmar	HB8/Yangon/Myanmar	HB13/Yangon/Myanmar	HB14/Yangon/Myanmar	HB15/Yangon/Myanmar	HB17/Yangon/Myanmar	HT1/Yangon/Myanmar	HT2/Yangon/Myanmar	HT5/Yangon/Myanmar	HT6/Yangon/Myanmar	HT8/Yangon/Myanmar	HT11/Yangon/Myanmar	HT12/Yangon/Myanmar	HT13/Yangon/Myanmar	HT17/Yangon/Myanmar	HT19/Yangon/Myanmar	KL1/Sagaing/Myanmar	KL3/Sagaing/Myanmar	KL4/Sagaing/Myanmar	KL5/Sagaing/Myanmar	KL7/Sagaing/Myanmar	KL8/Sagaing/Myanmar	KL10/Sagaing/Myanmar	KL16/Sagaing/Myanmar	KL17/Sagaing/Myanmar	KL19/Sagaing/Myanmar	KL22/Sagaing/Myanmar	KL23/Sagaing/Myanmar	KL30/Sagaing/Myanmar	MC6/Mandalay/Myanmar	MC11/Mandalay/Myanmar	MC19/Mandalay/Myanmar	MW18/Kayin/Myanmar	MW22/Kayin/Myanmar	MW23/Kayin/Myanmar	MW24/Kayin/Myanmar	MW39/Kayin/Myanmar	MW41/Kayin/Myanmar	PK4/Magway/Myanmar	T23/Bago/Myanmar	TA2/Bago/Myanmar	TA3/Bago/Myanmar	TA4/Bago/Myanmar	TA8/Bago/Myanmar	TA10/Bago/Myanmar	TM3/Sagaing/Myanmar
HB1/Yangon/Myanmar
HB2/Yangon/Myanmar	0.016632
HB5/Yangon/Myanmar	0.016632	0
HB7/Yangon/Myanmar	0.00817996	0.0123711	0.0123711
HB8/Yangon/Myanmar	0.0386153	0.029538	0.029538	0.0340379
HB13/Yangon/Myanmar	0.0435865	0.0342719	0.0342719	0.0388889	0.0341483
HB14/Yangon/Myanmar	0.016632	0	0	0.0123711	0.029538	0.0342719
HB15/Yangon/Myanmar	0.016632	0	0	0.0123711	0.029538	0.0342719	0
HB17/Yangon/Myanmar	0.0102669	0.0187891	0.0187891	0.0102669	0.0409338	0.0459662	0.0187891	0.0187891
HT1/Yangon/Myanmar	0.0386153	0.029538	0.029538	0.0340379	0	0.0341483	0.029538	0.029538	0.0409338
HT2/Yangon/Myanmar	0.0456314	0.0363168	0.0363168	0.0409338	0.00610998	0.041074	0.0363168	0.0363168	0.0480111	0.00610998
HT5/Yangon/Myanmar	0.0409338	0.0317784	0.0317784	0.0363168	0.0020202	0.036437	0.0317784	0.0317784	0.0432724	0.0020202	0.00817996
HT6/Yangon/Myanmar	0.0386153	0.029538	0.029538	0.0340379	0	0.0341483	0.029538	0.029538	0.0409338	0	0.00610998	0.0020202
HT8/Yangon/Myanmar	0.0386153	0.029538	0.029538	0.0340379	0	0.0341483	0.029538	0.029538	0.0409338	0	0.00610998	0.0020202	0
HT11/Yangon/Myanmar	0.0409338	0.0317784	0.0317784	0.0363168	0.0020202	0.0318791	0.0317784	0.0317784	0.0432724	0.0020202	0.00817996	0.0040568	0.0020202	0.0020202
HT12/Yangon/Myanmar	0.0363168	0.0317784	0.0317784	0.0317784	0.0020202	0.036437	0.0317784	0.0317784	0.0386153	0.0020202	0.00817996	0.0040568	0.0020202	0.0020202	0.0040568
HT13/Yangon/Myanmar	0.0363168	0.0317784	0.0317784	0.0317784	0.0020202	0.036437	0.0317784	0.0317784	0.0386153	0.0020202	0.00817996	0.0040568	0.0020202	0.0020202	0.0040568	0
HT17/Yangon/Myanmar	0.0409338	0.0317784	0.0317784	0.0363168	0.0020202	0.036437	0.0317784	0.0317784	0.0432724	0.0020202	0.00817996	0	0.0020202	0.0020202	0.0040568	0.0040568	0.0040568
HT19/Yangon/Myanmar	0.0386153	0.029538	0.029538	0.0340379	0	0.0341483	0.029538	0.029538	0.0409338	0	0.00610998	0.0020202	0	0	0.0020202	0.0020202	0.0020202	0.0020202
KL1/Sagaing/Myanmar	0.0435865	0.0342719	0.0342719	0.0388889	0.0341483	0	0.0342719	0.0342719	0.0459662	0.0341483	0.041074	0.036437	0.0341483	0.0341483	0.0318791	0.036437	0.036437	0.036437	0.0341483
KL3/Sagaing/Myanmar	0.0435865	0.0342719	0.0342719	0.0388889	0.0341483	0	0.0342719	0.0342719	0.0459662	0.0341483	0.041074	0.036437	0.0341483	0.0341483	0.0318791	0.036437	0.036437	0.036437	0.0341483	0
KL4/Sagaing/Myanmar	0.0435865	0.0342719	0.0342719	0.0388889	0.0341483	0	0.0342719	0.0342719	0.0459662	0.0341483	0.041074	0.036437	0.0341483	0.0341483	0.0318791	0.036437	0.036437	0.036437	0.0341483	0	0
KL5/Sagaing/Myanmar	0.0435865	0.0342719	0.0342719	0.0388889	0.0341483	0	0.0342719	0.0342719	0.0459662	0.0341483	0.041074	0.036437	0.0341483	0.0341483	0.0318791	0.036437	0.036437	0.036437	0.0341483	0	0	0
KL7/Sagaing/Myanmar	0.0435865	0.0342719	0.0342719	0.0388889	0.0341483	0	0.0342719	0.0342719	0.0459662	0.0341483	0.041074	0.036437	0.0341483	0.0341483	0.0318791	0.036437	0.036437	0.036437	0.0341483	0	0	0	0
KL8/Sagaing/Myanmar	0.0144928	0.0144928	0.0144928	0.0102669	0.0273166	0.0274932	0.0144928	0.0144928	0.016632	0.0273166	0.0340379	0.029538	0.0273166	0.0273166	0.029538	0.029538	0.029538	0.029538	0.0273166	0.0274932	0.0274932	0.0274932	0.0274932	0.0274932
KL10/Sagaing/Myanmar	0.0435865	0.0342719	0.0342719	0.0388889	0.0341483	0	0.0342719	0.0342719	0.0459662	0.0341483	0.041074	0.036437	0.0341483	0.0341483	0.0318791	0.036437	0.036437	0.036437	0.0341483	0	0	0	0	0	0.0274932
KL16/Sagaing/Myanmar	0.0412275	0.031993	0.031993	0.0365704	0.0318791	0.0020202	0.031993	0.031993	0.0435865	0.0318791	0.0387455	0.0341483	0.0318791	0.0318791	0.0296292	0.0341483	0.0341483	0.0341483	0.0318791	0.0020202	0.0020202	0.0020202	0.0020202	0.0020202	0.0252717	0.0020202
KL17/Sagaing/Myanmar	0.00817996	0.0123711	0.0123711	0.0040568	0.029538	0.0342719	0.0123711	0.0123711	0.0102669	0.029538	0.0363168	0.0317784	0.029538	0.029538	0.0317784	0.0273166	0.0273166	0.0317784	0.029538	0.0342719	0.0342719	0.0342719	0.0342719	0.0342719	0.00610998	0.0342719	0.031993
KL19/Sagaing/Myanmar	0.00817996	0.0123711	0.0123711	0.0040568	0.029538	0.0342719	0.0123711	0.0123711	0.0102669	0.029538	0.0363168	0.0317784	0.029538	0.029538	0.0317784	0.0273166	0.0273166	0.0317784	0.029538	0.0342719	0.0342719	0.0342719	0.0342719	0.0342719	0.00610998	0.0342719	0.031993	0
KL22/Sagaing/Myanmar	0.0435865	0.0342719	0.0342719	0.0388889	0.0341483	0	0.0342719	0.0342719	0.0459662	0.0341483	0.041074	0.036437	0.0341483	0.0341483	0.0318791	0.036437	0.036437	0.036437	0.0341483	0	0	0	0	0	0.0274932	0	0.0020202	0.0342719	0.0342719
KL23/Sagaing/Myanmar	0.00817996	0.0123711	0.0123711	0.0040568	0.029538	0.0342719	0.0123711	0.0123711	0.0102669	0.029538	0.0363168	0.0317784	0.029538	0.029538	0.0317784	0.0273166	0.0273166	0.0317784	0.029538	0.0342719	0.0342719	0.0342719	0.0342719	0.0342719	0.00610998	0.0342719	0.031993	0	0	0.0342719
KL30/Sagaing/Myanmar	0.0435865	0.0342719	0.0342719	0.0388889	0.0341483	0	0.0342719	0.0342719	0.0459662	0.0341483	0.041074	0.036437	0.0341483	0.0341483	0.0318791	0.036437	0.036437	0.036437	0.0341483	0	0	0	0	0	0.0274932	0	0.0020202	0.0342719	0.0342719	0	0.0342719
MC6/Mandalay/Myanmar	0.0435865	0.0342719	0.0342719	0.0388889	0.0341483	0	0.0342719	0.0342719	0.0459662	0.0341483	0.041074	0.036437	0.0341483	0.0341483	0.0318791	0.036437	0.036437	0.036437	0.0341483	0	0	0	0	0	0.0274932	0	0.0020202	0.0342719	0.0342719	0	0.0342719	0
MC11/Mandalay/Myanmar	0.0435865	0.0342719	0.0342719	0.0388889	0.0387455	0.0040568	0.0342719	0.0342719	0.0459662	0.0387455	0.0457921	0.041074	0.0387455	0.0387455	0.036437	0.041074	0.041074	0.041074	0.0387455	0.0040568	0.0040568	0.0040568	0.0040568	0.0040568	0.0274932	0.0040568	0.00610998	0.0342719	0.0342719	0.0040568	0.0342719	0.0040568	0.0040568
MC19/Mandalay/Myanmar	0.0435865	0.0342719	0.0342719	0.0388889	0.0341483	0	0.0342719	0.0342719	0.0459662	0.0341483	0.041074	0.036437	0.0341483	0.0341483	0.0318791	0.036437	0.036437	0.036437	0.0341483	0	0	0	0	0	0.0274932	0	0.0020202	0.0342719	0.0342719	0	0.0342719	0	0	0.0040568
MW18/Kayin/Myanmar	0.0459662	0.0365704	0.0365704	0.0412275	0.036437	0.0367171	0.0365704	0.0365704	0.0483669	0.036437	0.0434227	0.0387455	0.036437	0.036437	0.0341483	0.0387455	0.0387455	0.0387455	0.036437	0.0367171	0.0367171	0.0367171	0.0367171	0.0367171	0.0342719	0.0367171	0.0344086	0.0365704	0.0365704	0.0367171	0.0365704	0.0367171	0.0367171	0.0413943	0.0367171
MW22/Kayin/Myanmar	0.0341483	0.0251863	0.0251863	0.0296292	0.0251138	0.0208846	0.0251863	0.0251863	0.036437	0.0251138	0.0317784	0.0273166	0.0251138	0.0251138	0.0229295	0.0273166	0.0273166	0.0273166	0.0251138	0.0208846	0.0208846	0.0208846	0.0208846	0.0208846	0.0229928	0.0208846	0.0187184	0.0251863	0.0251863	0.0208846	0.0251863	0.0208846	0.0208846	0.0252717	0.0208846	0.0230689
MW23/Kayin/Myanmar	0.0040568	0.0123711	0.0123711	0.0040568	0.0340379	0.0388889	0.0123711	0.0123711	0.00610998	0.0340379	0.0409338	0.0363168	0.0340379	0.0340379	0.0363168	0.0317784	0.0317784	0.0363168	0.0340379	0.0388889	0.0388889	0.0388889	0.0388889	0.0388889	0.0102669	0.0388889	0.0365704	0.0040568	0.0040568	0.0388889	0.0040568	0.0388889	0.0388889	0.0388889	0.0388889	0.0412275	0.0296292
MW24/Kayin/Myanmar	0.00817996	0.016632	0.016632	0.00817996	0.0386153	0.0435865	0.016632	0.016632	0.0102669	0.0386153	0.0456314	0.0409338	0.0386153	0.0386153	0.0409338	0.0363168	0.0363168	0.0409338	0.0386153	0.0435865	0.0435865	0.0435865	0.0435865	0.0435865	0.0144928	0.0435865	0.0412275	0.00817996	0.00817996	0.0435865	0.00817996	0.0435865	0.0435865	0.0435865	0.0435865	0.0459662	0.0341483	0.0040568
MW39/Kayin/Myanmar	0.0209644	0.0040568	0.0040568	0.016632	0.0340379	0.0388889	0.0040568	0.0040568	0.0231579	0.0340379	0.0409338	0.0363168	0.0340379	0.0340379	0.0363168	0.0363168	0.0363168	0.0363168	0.0340379	0.0388889	0.0388889	0.0388889	0.0388889	0.0388889	0.0187891	0.0388889	0.0365704	0.016632	0.016632	0.0388889	0.016632	0.0388889	0.0388889	0.0388889	0.0388889	0.0412275	0.0296292	0.016632	0.0209644
MW41/Kayin/Myanmar	0.0457921	0.036437	0.036437	0.041074	0.0363168	0.00201817	0.036437	0.036437	0.0481822	0.0363168	0.0432724	0.0386153	0.0363168	0.0363168	0.0340379	0.0386153	0.0386153	0.0386153	0.0363168	0.00201817	0.00201817	0.00201817	0.00201817	0.00201817	0.0296292	0.00201817	0.00404654	0.036437	0.036437	0.00201817	0.036437	0.00201817	0.00201817	0.0060914	0.00201817	0.0388889	0.0229928	0.041074	0.0457921	0.041074
PK4/Magway/Myanmar	0.0435865	0.0342719	0.0342719	0.0388889	0.0341483	0	0.0342719	0.0342719	0.0459662	0.0341483	0.041074	0.036437	0.0341483	0.0341483	0.0318791	0.036437	0.036437	0.036437	0.0341483	0	0	0	0	0	0.0274932	0	0.0020202	0.0342719	0.0342719	0	0.0342719	0	0	0.0040568	0	0.0367171	0.0208846	0.0388889	0.0435865	0.0388889	0.00201817
T23/Bago/Myanmar	0.0435865	0.0342719	0.0342719	0.0388889	0.0341483	0	0.0342719	0.0342719	0.0459662	0.0341483	0.041074	0.036437	0.0341483	0.0341483	0.0318791	0.036437	0.036437	0.036437	0.0341483	0	0	0	0	0	0.0274932	0	0.0020202	0.0342719	0.0342719	0	0.0342719	0	0	0.0040568	0	0.0367171	0.0208846	0.0388889	0.0435865	0.0388889	0.00201817	0
TA2/Bago/Myanmar	0.0435865	0.0342719	0.0342719	0.0388889	0.0341483	0	0.0342719	0.0342719	0.0459662	0.0341483	0.041074	0.036437	0.0341483	0.0341483	0.0318791	0.036437	0.036437	0.036437	0.0341483	0	0	0	0	0	0.0274932	0	0.0020202	0.0342719	0.0342719	0	0.0342719	0	0	0.0040568	0	0.0367171	0.0208846	0.0388889	0.0435865	0.0388889	0.00201817	0	0
TA3/Bago/Myanmar	0.0409338	0.0317784	0.0317784	0.0363168	0.0020202	0.036437	0.0317784	0.0317784	0.0432724	0.0020202	0.00817996	0.0040568	0.0020202	0.0020202	0.0040568	0.0040568	0.0040568	0.0040568	0.0020202	0.036437	0.036437	0.036437	0.036437	0.036437	0.029538	0.036437	0.0341483	0.0317784	0.0317784	0.036437	0.0317784	0.036437	0.036437	0.041074	0.036437	0.0387455	0.0273166	0.0363168	0.0409338	0.0363168	0.0386153	0.036437	0.036437	0.036437
TA4/Bago/Myanmar	0.0435865	0.0342719	0.0342719	0.0388889	0.0341483	0	0.0342719	0.0342719	0.0459662	0.0341483	0.041074	0.036437	0.0341483	0.0341483	0.0318791	0.036437	0.036437	0.036437	0.0341483	0	0	0	0	0	0.0274932	0	0.0020202	0.0342719	0.0342719	0	0.0342719	0	0	0.0040568	0	0.0367171	0.0208846	0.0388889	0.0435865	0.0388889	0.00201817	0	0	0	0.036437
TA8/Bago/Myanmar	0.040807	0.0316908	0.0316908	0.0362099	0.00201817	0.0363168	0.0316908	0.0316908	0.0431355	0.00201817	0.00815296	0.00404654	0.00201817	0.00201817	0.00404654	0.00404654	0.00404654	0.00404654	0.00201817	0.0363168	0.0363168	0.0363168	0.0363168	0.0363168	0.02946	0.0363168	0.0340379	0.0316908	0.0316908	0.0363168	0.0316908	0.0363168	0.0363168	0.0409338	0.0363168	0.0363168	0.0272479	0.0362099	0.040807	0.0362099	0.0384986	0.0363168	0.0363168	0.0363168	0.00404654	0.0363168
TA10/Bago/Myanmar	0.0435865	0.0342719	0.0342719	0.0388889	0.0341483	0	0.0342719	0.0342719	0.0459662	0.0341483	0.041074	0.036437	0.0341483	0.0341483	0.0318791	0.036437	0.036437	0.036437	0.0341483	0	0	0	0	0	0.0274932	0	0.0020202	0.0342719	0.0342719	0	0.0342719	0	0	0.0040568	0	0.0367171	0.0208846	0.0388889	0.0435865	0.0388889	0.00201817	0	0	0	0.036437	0	0.0363168
TM3/Sagaing/Myanmar	0.00817996	0.0123711	0.0123711	0.0040568	0.0340379	0.0342719	0.0123711	0.0123711	0.0102669	0.0340379	0.0409338	0.0363168	0.0340379	0.0340379	0.0317784	0.0317784	0.0317784	0.0363168	0.0340379	0.0342719	0.0342719	0.0342719	0.0342719	0.0342719	0.0102669	0.0342719	0.031993	0.0040568	0.0040568	0.0342719	0.0040568	0.0342719	0.0342719	0.0342719	0.0342719	0.0365704	0.0251863	0.0040568	0.00817996	0.016632	0.036437	0.0342719	0.0342719	0.0342719	0.0363168	0.0342719	0.0362099	0.0342719
TM5/Sagaing/Myanmar	0.00817996	0.0123711	0.0123711	0.0040568	0.0340379	0.0342719	0.0123711	0.0123711	0.0102669	0.0340379	0.0409338	0.0363168	0.0340379	0.0340379	0.0317784	0.0317784	0.0317784	0.0363168	0.0340379	0.0342719	0.0342719	0.0342719	0.0342719	0.0342719	0.0102669	0.0342719	0.031993	0.0040568	0.0040568	0.0342719	0.0040568	0.0342719	0.0342719	0.0342719	0.0342719	0.0365704	0.0251863	0.0040568	0.00817996	0.016632	0.036437	0.0342719	0.0342719	0.0342719	0.0363168	0.0342719	0.0362099	0.0342719	0
TM8/Sagaing/Myanmar	0.00817996	0.0123711	0.0123711	0.0040568	0.0340379	0.0342719	0.0123711	0.0123711	0.0102669	0.0340379	0.0409338	0.0363168	0.0340379	0.0340379	0.0317784	0.0317784	0.0317784	0.0363168	0.0340379	0.0342719	0.0342719	0.0342719	0.0342719	0.0342719	0.0102669	0.0342719	0.031993	0.0040568	0.0040568	0.0342719	0.0040568	0.0342719	0.0342719	0.0342719	0.0342719	0.0365704	0.0251863	0.0040568	0.00817996	0.016632	0.036437	0.0342719	0.0342719	0.0342719	0.0363168	0.0342719	0.0362099	0.0342719	0
TM9/Sagaing/Myanmar	0.00817996	0.0123711	0.0123711	0.0040568	0.0340379	0.0342719	0.0123711	0.0123711	0.0102669	0.0340379	0.0409338	0.0363168	0.0340379	0.0340379	0.0317784	0.0317784	0.0317784	0.0363168	0.0340379	0.0342719	0.0342719	0.0342719	0.0342719	0.0342719	0.0102669	0.0342719	0.031993	0.0040568	0.0040568	0.0342719	0.0040568	0.0342719	0.0342719	0.0342719	0.0342719	0.0365704	0.0251863	0.0040568	0.00817996	0.016632	0.036437	0.0342719	0.0342719	0.0342719	0.0363168	0.0342719	0.0362099	0.0342719	0
TM10/Sagaing/Myanmar	0.00817996	0.0123711	0.0123711	0.0040568	0.0340379	0.0342719	0.0123711	0.0123711	0.0102669	0.0340379	0.0409338	0.0363168	0.0340379	0.0340379	0.0317784	0.0317784	0.0317784	0.0363168	0.0340379	0.0342719	0.0342719	0.0342719	0.0342719	0.0342719	0.0102669	0.0342719	0.031993	0.0040568	0.0040568	0.0342719	0.0040568	0.0342719	0.0342719	0.0342719	0.0342719	0.0365704	0.0251863	0.0040568	0.00817996	0.016632	0.036437	0.0342719	0.0342719	0.0342719	0.0363168	0.0342719	0.0362099	0.0342719	0
TM11/Sagaing/Myanmar	0.00817996	0.0123711	0.0123711	0.0040568	0.0340379	0.0342719	0.0123711	0.0123711	0.0102669	0.0340379	0.0409338	0.0363168	0.0340379	0.0340379	0.0317784	0.0317784	0.0317784	0.0363168	0.0340379	0.0342719	0.0342719	0.0342719	0.0342719	0.0342719	0.0102669	0.0342719	0.031993	0.0040568	0.0040568	0.0342719	0.0040568	0.0342719	0.0342719	0.0342719	0.0342719	0.0365704	0.0251863	0.0040568	0.00817996	0.016632	0.036437	0.0342719	0.0342719	0.0342719	0.0363168	0.0342719	0.0362099	0.0342719	0
TM12/Sagaing/Myanmar	0.00817996	0.0123711	0.0123711	0.0040568	0.0340379	0.0342719	0.0123711	0.0123711	0.0102669	0.0340379	0.0409338	0.0363168	0.0340379	0.0340379	0.0317784	0.0317784	0.0317784	0.0363168	0.0340379	0.0342719	0.0342719	0.0342719	0.0342719	0.0342719	0.0102669	0.0342719	0.031993	0.0040568	0.0040568	0.0342719	0.0040568	0.0342719	0.0342719	0.0342719	0.0342719	0.0365704	0.0251863	0.0040568	0.00817996	0.016632	0.036437	0.0342719	0.0342719	0.0342719	0.0363168	0.0342719	0.0362099	0.0342719	0
TM13/Sagaing/Myanmar	0.00817996	0.0123711	0.0123711	0.0040568	0.0340379	0.0342719	0.0123711	0.0123711	0.0102669	0.0340379	0.0409338	0.0363168	0.0340379	0.0340379	0.0317784	0.0317784	0.0317784	0.0363168	0.0340379	0.0342719	0.0342719	0.0342719	0.0342719	0.0342719	0.0102669	0.0342719	0.031993	0.0040568	0.0040568	0.0342719	0.0040568	0.0342719	0.0342719	0.0342719	0.0342719	0.0365704	0.0251863	0.0040568	0.00817996	0.016632	0.036437	0.0342719	0.0342719	0.0342719	0.0363168	0.0342719	0.0362099	0.0342719	0
TM20/Sagaing/Myanmar	0.00817996	0.0123711	0.0123711	0.0040568	0.0340379	0.0342719	0.0123711	0.0123711	0.0102669	0.0340379	0.0409338	0.0363168	0.0340379	0.0340379	0.0317784	0.0317784	0.0317784	0.0363168	0.0340379	0.0342719	0.0342719	0.0342719	0.0342719	0.0342719	0.0102669	0.0342719	0.031993	0.0040568	0.0040568	0.0342719	0.0040568	0.0342719	0.0342719	0.0342719	0.0342719	0.0365704	0.0251863	0.0040568	0.00817996	0.016632	0.036437	0.0342719	0.0342719	0.0342719	0.0363168	0.0342719	0.0362099	0.0342719	0
TM37/Sagaing/Myanmar	0.0102669	0.0144928	0.0144928	0.00610998	0.0317784	0.0365704	0.0144928	0.0144928	0.0123711	0.0317784	0.0386153	0.0340379	0.0317784	0.0317784	0.0340379	0.029538	0.029538	0.0340379	0.0317784	0.0365704	0.0365704	0.0365704	0.0365704	0.0365704	0.00817996	0.0365704	0.0342719	0.0020202	0.0020202	0.0365704	0.0020202	0.0365704	0.0365704	0.0365704	0.0365704	0.0388889	0.0273984	0.00610998	0.0102669	0.0187891	0.0387455	0.0365704	0.0365704	0.0365704	0.0340379	0.0365704	0.0339407	0.0365704	0.00610998
Y12/Bago/Myanmar	0.00610998	0.0144928	0.0144928	0.00610998	0.0363168	0.0412275	0.0144928	0.0144928	0.00817996	0.0363168	0.0432724	0.0386153	0.0363168	0.0363168	0.0386153	0.0340379	0.0340379	0.0386153	0.0363168	0.0412275	0.0412275	0.0412275	0.0412275	0.0412275	0.0123711	0.0412275	0.0388889	0.00610998	0.00610998	0.0412275	0.00610998	0.0412275	0.0412275	0.0412275	0.0412275	0.0435865	0.0318791	0.0020202	0.00610998	0.0187891	0.0434227	0.0412275	0.0412275	0.0412275	0.0386153	0.0412275	0.0384986	0.0412275	0.00610998
Y13/Bago/Myanmar	0.0435865	0.0342719	0.0342719	0.0388889	0.0341483	0	0.0342719	0.0342719	0.0459662	0.0341483	0.041074	0.036437	0.0341483	0.0341483	0.0318791	0.036437	0.036437	0.036437	0.0341483	0	0	0	0	0	0.0274932	0	0.0020202	0.0342719	0.0342719	0	0.0342719	0	0	0.0040568	0	0.0367171	0.0208846	0.0388889	0.0435865	0.0388889	0.00201817	0	0	0	0.036437	0	0.0363168	0	0.0342719
Y23/Bago/Myanmar	0.0435865	0.0342719	0.0342719	0.0388889	0.0341483	0	0.0342719	0.0342719	0.0459662	0.0341483	0.041074	0.036437	0.0341483	0.0341483	0.0318791	0.036437	0.036437	0.036437	0.0341483	0	0	0	0	0	0.0274932	0	0.0020202	0.0342719	0.0342719	0	0.0342719	0	0	0.0040568	0	0.0367171	0.0208846	0.0388889	0.0435865	0.0388889	0.00201817	0	0	0	0.036437	0	0.0363168	0	0.0342719
Y25/Bago/Myanmar	0.0435865	0.0342719	0.0342719	0.0388889	0.0341483	0	0.0342719	0.0342719	0.0459662	0.0341483	0.041074	0.036437	0.0341483	0.0341483	0.0318791	0.036437	0.036437	0.036437	0.0341483	0	0	0	0	0	0.0274932	0	0.0020202	0.0342719	0.0342719	0	0.0342719	0	0	0.0040568	0	0.0367171	0.0208846	0.0388889	0.0435865	0.0388889	0.00201817	0	0	0	0.036437	0	0.0363168	0	0.0342719
YS16/Magway/Myanmar	0.0040568	0.0123711	0.0123711	0.0040568	0.0340379	0.0388889	0.0123711	0.0123711	0.00610998	0.0340379	0.0409338	0.0363168	0.0340379	0.0340379	0.0363168	0.0317784	0.0317784	0.0363168	0.0340379	0.0388889	0.0388889	0.0388889	0.0388889	0.0388889	0.0102669	0.0388889	0.0365704	0.0040568	0.0040568	0.0388889	0.0040568	0.0388889	0.0388889	0.0388889	0.0388889	0.0412275	0.0296292	0	0.0040568	0.016632	0.041074	0.0388889	0.0388889	0.0388889	0.0363168	0.0388889	0.0362099	0.0388889	0.0040568
YS19/Magway/Myanmar	0.0040568	0.0123711	0.0123711	0.0040568	0.0340379	0.0388889	0.0123711	0.0123711	0.00610998	0.0340379	0.0409338	0.0363168	0.0340379	0.0340379	0.0363168	0.0317784	0.0317784	0.0363168	0.0340379	0.0388889	0.0388889	0.0388889	0.0388889	0.0388889	0.0102669	0.0388889	0.0365704	0.0040568	0.0040568	0.0388889	0.0040568	0.0388889	0.0388889	0.0388889	0.0388889	0.0412275	0.0296292	0	0.0040568	0.016632	0.041074	0.0388889	0.0388889	0.0388889	0.0363168	0.0388889	0.0362099	0.0388889	0.0040568
HB9/Yangon/Myanmar	0.0459662	0.0365704	0.0365704	0.0412275	0.036437	0.0367171	0.0365704	0.0365704	0.0483669	0.036437	0.0434227	0.0387455	0.036437	0.036437	0.0341483	0.0387455	0.0387455	0.0387455	0.036437	0.0367171	0.0367171	0.0367171	0.0367171	0.0367171	0.0342719	0.0367171	0.0344086	0.0365704	0.0365704	0.0367171	0.0365704	0.0367171	0.0367171	0.0413943	0.0367171	0.0040568	0.0230689	0.0412275	0.0459662	0.0412275	0.0388889	0.0367171	0.0367171	0.0367171	0.0387455	0.0367171	0.0363168	0.0367171	0.0365704
TM28/Sagaing/Myanmar	0.0435865	0.0342719	0.0342719	0.0388889	0.0341483	0	0.0342719	0.0342719	0.0459662	0.0341483	0.041074	0.036437	0.0341483	0.0341483	0.0318791	0.036437	0.036437	0.036437	0.0341483	0	0	0	0	0	0.0274932	0	0.0020202	0.0342719	0.0342719	0	0.0342719	0	0	0.0040568	0	0.0367171	0.0208846	0.0388889	0.0435865	0.0388889	0.00201817	0	0	0	0.036437	0	0.0363168	0	0.0342719
K02120/Japan (G-1)	0.0504118	0.0409338	0.0409338	0.0456314	0.040807	0.00608519	0.0409338	0.0409338	0.0528338	0.040807	0.0478537	0.0431355	0.040807	0.040807	0.0384986	0.0431355	0.0431355	0.0431355	0.040807	0.00608519	0.00608519	0.00608519	0.00608519	0.00608519	0.0340379	0.00608519	0.00813838	0.0409338	0.0409338	0.00608519	0.0409338	0.00608519	0.00608519	0.0102084	0.00608519	0.0434227	0.0273166	0.0456314	0.0456314	0.0456314	0.00813629	0.00608519	0.00608519	0.00608519	0.0431355	0.00608519	0.0430123	0.00608519	0.0409338
KP201466/Korea (G-1)	0.0435865	0.0342719	0.0342719	0.0388889	0.0341483	0	0.0342719	0.0342719	0.0459662	0.0341483	0.041074	0.036437	0.0341483	0.0341483	0.0318791	0.036437	0.036437	0.036437	0.0341483	0	0	0	0	0	0.0274932	0	0.0020202	0.0342719	0.0342719	0	0.0342719	0	0	0.0040568	0	0.0367171	0.0208846	0.0388889	0.0435865	0.0388889	0.00201817	0	0	0	0.036437	0	0.0363168	0	0.0342719
EF065640/Costa Rica (G-1)	0.0435865	0.0342719	0.0342719	0.0388889	0.0341483	0	0.0342719	0.0342719	0.0459662	0.0341483	0.041074	0.036437	0.0341483	0.0341483	0.0318791	0.036437	0.036437	0.036437	0.0341483	0	0	0	0	0	0.0274932	0	0.0020202	0.0342719	0.0342719	0	0.0342719	0	0	0.0040568	0	0.0367171	0.0208846	0.0388889	0.0435865	0.0388889	0.00201817	0	0	0	0.036437	0	0.0363168	0	0.0342719
LC007981/Japan (G-1)	0.0457921	0.036437	0.036437	0.041074	0.0363168	0.00201817	0.036437	0.036437	0.0481822	0.0363168	0.0432724	0.0386153	0.0363168	0.0363168	0.0340379	0.0386153	0.0386153	0.0386153	0.0363168	0.00201817	0.00201817	0.00201817	0.00201817	0.00201817	0.0296292	0.00201817	0.00404654	0.036437	0.036437	0.00201817	0.036437	0.00201817	0.00201817	0.0060914	0.00201817	0.0388889	0.0229928	0.041074	0.0457921	0.041074	0.0040486	0.00201817	0.00201817	0.00201817	0.0386153	0.00201817	0.0384986	0.00201817	0.036437
AY078387/USA (G-1)	0.0459662	0.0365704	0.0365704	0.0412275	0.041074	0.00610998	0.0365704	0.0365704	0.0483669	0.041074	0.0481822	0.0434227	0.041074	0.041074	0.0387455	0.0434227	0.0434227	0.0434227	0.041074	0.00610998	0.00610998	0.00610998	0.00610998	0.00610998	0.0297335	0.00610998	0.00817996	0.0365704	0.0365704	0.00610998	0.0365704	0.00610998	0.00610998	0.0020202	0.00610998	0.0437637	0.0274932	0.0412275	0.0459662	0.0412275	0.00815296	0.00610998	0.00610998	0.00610998	0.0434227	0.00610998	0.0432724	0.00610998	0.0365704
D00647/Australia (G-1)	0.0412275	0.031993	0.031993	0.0365704	0.0318791	0.0020202	0.031993	0.031993	0.0435865	0.0318791	0.0387455	0.0341483	0.0318791	0.0318791	0.0296292	0.0341483	0.0341483	0.0341483	0.0318791	0.0020202	0.0020202	0.0020202	0.0020202	0.0020202	0.0297335	0.0020202	0.0040568	0.031993	0.031993	0.0020202	0.031993	0.0020202	0.0020202	0.00610998	0.0020202	0.0344086	0.0187184	0.0365704	0.0412275	0.0365704	0.00404654	0.0020202	0.0020202	0.0020202	0.0341483	0.0020202	0.0340379	0.0020202	0.031993
AY151262/Brazil (G-1)	0.0435865	0.0342719	0.0342719	0.0388889	0.0341483	0.0040568	0.0342719	0.0342719	0.0459662	0.0341483	0.041074	0.036437	0.0341483	0.0341483	0.0318791	0.036437	0.036437	0.036437	0.0341483	0.0040568	0.0040568	0.0040568	0.0040568	0.0040568	0.0274932	0.0040568	0.00610998	0.0342719	0.0342719	0.0040568	0.0342719	0.0040568	0.0040568	0.00817996	0.0040568	0.0367171	0.0208846	0.0388889	0.0435865	0.0388889	0.0060914	0.0040568	0.0040568	0.0040568	0.036437	0.0040568	0.0363168	0.0040568	0.0342719
FM209469/Urugway (G-1)	0.0505935	0.041074	0.041074	0.0457921	0.0409338	0.0060914	0.041074	0.041074	0.0530262	0.0409338	0.0480111	0.0432724	0.0409338	0.0409338	0.0386153	0.0432724	0.0432724	0.0432724	0.0409338	0.0060914	0.0060914	0.0060914	0.0060914	0.0060914	0.0341483	0.0060914	0.00815296	0.041074	0.041074	0.0060914	0.041074	0.0060914	0.0060914	0.0102314	0.0060914	0.0435865	0.0273984	0.0457921	0.0505935	0.0457921	0.00813838	0.0060914	0.0060914	0.0060914	0.0432724	0.0060914	0.0431355	0.0060914	0.041074
KU233529/Thailand (G-1)	0.0459662	0.0365704	0.0365704	0.0412275	0.036437	0.0020202	0.0365704	0.0365704	0.0483669	0.036437	0.0434227	0.0387455	0.036437	0.036437	0.0341483	0.0387455	0.0387455	0.0387455	0.036437	0.0020202	0.0020202	0.0020202	0.0020202	0.0020202	0.0297335	0.0020202	0.0040568	0.0365704	0.0365704	0.0020202	0.0365704	0.0020202	0.0020202	0.00610998	0.0020202	0.0390456	0.0230689	0.0412275	0.0459662	0.0412275	0.00404654	0.0020202	0.0020202	0.0020202	0.0387455	0.0020202	0.0386153	0.0020202	0.0365704
JQ675759/Russia (G-8)	0.0481822	0.0387455	0.0387455	0.0434227	0.0363168	0.0208846	0.0387455	0.0387455	0.0505935	0.0363168	0.0432724	0.0386153	0.0363168	0.0363168	0.0340379	0.0386153	0.0386153	0.0386153	0.0363168	0.0208846	0.0208846	0.0208846	0.0208846	0.0208846	0.0318791	0.0208846	0.0230689	0.0387455	0.0387455	0.0208846	0.0387455	0.0208846	0.0208846	0.0252717	0.0208846	0.0412275	0.0251863	0.0434227	0.0481822	0.0434227	0.0229928	0.0208846	0.0208846	0.0208846	0.0386153	0.0208846	0.0384986	0.0208846	0.0387455
JQ675760/Russia (G-8)	0.0457921	0.036437	0.036437	0.041074	0.0363168	0.0230689	0.036437	0.036437	0.0481822	0.0363168	0.0432724	0.0386153	0.0363168	0.0363168	0.0340379	0.0386153	0.0386153	0.0386153	0.0363168	0.0230689	0.0230689	0.0230689	0.0230689	0.0230689	0.0341483	0.0230689	0.0252717	0.036437	0.036437	0.0230689	0.036437	0.0230689	0.0230689	0.0274932	0.0230689	0.0342719	0.0186604	0.041074	0.0457921	0.041074	0.0251863	0.0230689	0.0230689	0.0230689	0.0386153	0.0230689	0.0384986	0.0230689	0.036437
FJ914764/Argentina (G-2)	0.0556976	0.0412275	0.0412275	0.0507889	0.0457921	0.0276008	0.0412275	0.0412275	0.058185	0.0457921	0.0530262	0.0481822	0.0457921	0.0457921	0.0434227	0.0481822	0.0481822	0.0481822	0.0457921	0.0276008	0.0276008	0.0276008	0.0276008	0.0276008	0.0388889	0.0276008	0.0298507	0.0459662	0.0459662	0.0276008	0.0459662	0.0276008	0.0276008	0.0321199	0.0276008	0.0485651	0.031993	0.0507889	0.0556976	0.0412275	0.0297335	0.0276008	0.0276008	0.0276008	0.0481822	0.0276008	0.0480111	0.0276008	0.0459662
LC080654/Peru (G-2)	0.058185	0.0435865	0.0435865	0.0532323	0.0481822	0.0298507	0.0435865	0.0435865	0.0606948	0.0481822	0.0554805	0.0505935	0.0481822	0.0481822	0.0457921	0.0505935	0.0505935	0.0505935	0.0481822	0.0298507	0.0298507	0.0298507	0.0298507	0.0298507	0.0412275	0.0298507	0.0321199	0.0483669	0.0483669	0.0298507	0.0483669	0.0298507	0.0298507	0.0344086	0.0298507	0.0509978	0.0342719	0.0532323	0.058185	0.0435865	0.031993	0.0298507	0.0298507	0.0298507	0.0505935	0.0298507	0.0504118	0.0298507	0.0483669
EF065649/USA (G-3)	0.0579568	0.0434227	0.0434227	0.0530262	0.0480111	0.0297335	0.0434227	0.0434227	0.0604554	0.0480111	0.0552772	0.0504118	0.0480111	0.0480111	0.0456314	0.0504118	0.0504118	0.0504118	0.0480111	0.0297335	0.0297335	0.0297335	0.0297335	0.0297335	0.041074	0.0297335	0.031993	0.0481822	0.0481822	0.0297335	0.0481822	0.0297335	0.0297335	0.0342719	0.0297335	0.0412275	0.0341483	0.0530262	0.0579568	0.0434227	0.0318791	0.0297335	0.0297335	0.0297335	0.0504118	0.0297335	0.0478537	0.0297335	0.0481822
KP201465/Korea (G-3)	0.0680876	0.0530262	0.0530262	0.0629765	0.0577425	0.0342719	0.0530262	0.0530262	0.0706783	0.0577425	0.0652722	0.0602299	0.0577425	0.0577425	0.0552772	0.0602299	0.0602299	0.0602299	0.0577425	0.0342719	0.0342719	0.0342719	0.0342719	0.0342719	0.0505935	0.0342719	0.0365704	0.0579568	0.0579568	0.0342719	0.0579568	0.0342719	0.0342719	0.0388889	0.0342719	0.0459662	0.0434227	0.0629765	0.0680876	0.0530262	0.036437	0.0342719	0.0342719	0.0342719	0.0602299	0.0342719	0.0600184	0.0342719	0.0579568
LC007993/Japan (G-3)	0.0655205	0.0505935	0.0505935	0.0604554	0.0552772	0.0365704	0.0505935	0.0505935	0.0680876	0.0552772	0.0627397	0.0577425	0.0552772	0.0552772	0.0528338	0.0577425	0.0577425	0.0577425	0.0552772	0.0365704	0.0365704	0.0365704	0.0365704	0.0365704	0.0481822	0.0365704	0.0388889	0.0554805	0.0554805	0.0365704	0.0554805	0.0365704	0.0365704	0.0412275	0.0365704	0.0532323	0.041074	0.0604554	0.0655205	0.0457921	0.0387455	0.0365704	0.0365704	0.0365704	0.0577425	0.0365704	0.0575421	0.0365704	0.0554805
JN695880/Russia (G-7)	0.0459662	0.0412275	0.0412275	0.0412275	0.041074	0.0321199	0.0412275	0.0412275	0.0483669	0.041074	0.0481822	0.0387455	0.041074	0.041074	0.0387455	0.0434227	0.0434227	0.0387455	0.041074	0.0321199	0.0321199	0.0321199	0.0321199	0.0321199	0.0297335	0.0321199	0.0298507	0.0365704	0.0365704	0.0321199	0.0365704	0.0321199	0.0321199	0.0367171	0.0321199	0.0437637	0.031993	0.0412275	0.0459662	0.0459662	0.0342719	0.0321199	0.0321199	0.0321199	0.0434227	0.0321199	0.0432724	0.0321199	0.0365704
KF801458/Maldova (G-7)	0.0459662	0.0412275	0.0412275	0.0365704	0.041074	0.0321199	0.0412275	0.0412275	0.0483669	0.041074	0.0481822	0.0387455	0.041074	0.041074	0.0387455	0.0434227	0.0434227	0.0387455	0.041074	0.0321199	0.0321199	0.0321199	0.0321199	0.0321199	0.0297335	0.0321199	0.0298507	0.0365704	0.0365704	0.0321199	0.0365704	0.0321199	0.0321199	0.0367171	0.0321199	0.0437637	0.031993	0.0412275	0.0459662	0.0459662	0.0342719	0.0321199	0.0321199	0.0321199	0.0434227	0.0321199	0.0432724	0.0321199	0.0365704
JQ675757/Russia (G-7)	0.0435865	0.0388889	0.0388889	0.0388889	0.0387455	0.0298507	0.0388889	0.0388889	0.0459662	0.0387455	0.0457921	0.036437	0.0387455	0.0387455	0.036437	0.041074	0.041074	0.036437	0.0387455	0.0298507	0.0298507	0.0298507	0.0298507	0.0298507	0.0274932	0.0298507	0.0276008	0.0342719	0.0342719	0.0298507	0.0342719	0.0298507	0.0298507	0.0344086	0.0298507	0.0413943	0.0297335	0.0388889	0.0435865	0.0435865	0.031993	0.0298507	0.0298507	0.0298507	0.041074	0.0298507	0.0409338	0.0298507	0.0342719
EF065654/Costa Rica (G-5)	0.058185	0.0483669	0.0483669	0.0532323	0.0387455	0.0344086	0.0483669	0.0483669	0.0606948	0.0387455	0.0457921	0.041074	0.0387455	0.0387455	0.036437	0.041074	0.041074	0.041074	0.0387455	0.0344086	0.0344086	0.0344086	0.0344086	0.0344086	0.0412275	0.0344086	0.0321199	0.0483669	0.0483669	0.0344086	0.0483669	0.0344086	0.0344086	0.0344086	0.0344086	0.0509978	0.0388889	0.0532323	0.058185	0.0532323	0.0365704	0.0344086	0.0344086	0.0344086	0.041074	0.0344086	0.0409338	0.0344086	0.0483669
EF065645/Costa Rica (G-5)	0.058185	0.0483669	0.0483669	0.0532323	0.0387455	0.0344086	0.0483669	0.0483669	0.0606948	0.0387455	0.0457921	0.041074	0.0387455	0.0387455	0.036437	0.041074	0.041074	0.041074	0.0387455	0.0344086	0.0344086	0.0344086	0.0344086	0.0344086	0.0412275	0.0344086	0.0321199	0.0483669	0.0483669	0.0344086	0.0483669	0.0344086	0.0344086	0.0390456	0.0344086	0.0509978	0.0388889	0.0532323	0.058185	0.0532323	0.0365704	0.0344086	0.0344086	0.0344086	0.041074	0.0344086	0.0409338	0.0344086	0.0483669
JQ686093/Russia (G-4)	0.0365704	0.031993	0.031993	0.031993	0.0318791	0.0276008	0.031993	0.031993	0.0388889	0.0318791	0.0387455	0.0341483	0.0318791	0.0318791	0.0296292	0.0296292	0.0296292	0.0341483	0.0318791	0.0276008	0.0276008	0.0276008	0.0276008	0.0276008	0.0252717	0.0276008	0.02537	0.0274932	0.0274932	0.0276008	0.0274932	0.0276008	0.0276008	0.0321199	0.0276008	0.0344086	0.0230689	0.031993	0.0365704	0.0365704	0.0297335	0.0276008	0.0276008	0.0276008	0.0341483	0.0276008	0.0340379	0.0276008	0.0274932
M35238/France (G-4)	0.0388889	0.0297335	0.0297335	0.0342719	0.0296292	0.02537	0.0297335	0.0297335	0.0412275	0.0296292	0.036437	0.0318791	0.0296292	0.0296292	0.0273984	0.0318791	0.0318791	0.0318791	0.0296292	0.02537	0.02537	0.02537	0.02537	0.02537	0.0230689	0.02537	0.0231579	0.0297335	0.0297335	0.02537	0.0297335	0.02537	0.02537	0.0298507	0.02537	0.0321199	0.0208846	0.0342719	0.0388889	0.0342719	0.0274932	0.02537	0.02537	0.02537	0.0318791	0.02537	0.0317784	0.02537	0.0297335
M35240/Belgium (G-4)	0.0483669	0.0388889	0.0388889	0.0435865	0.0387455	0.0298507	0.0388889	0.0388889	0.0507889	0.0387455	0.0457921	0.041074	0.0387455	0.0387455	0.036437	0.041074	0.041074	0.041074	0.0387455	0.0298507	0.0298507	0.0298507	0.0298507	0.0298507	0.031993	0.0298507	0.0276008	0.0388889	0.0388889	0.0298507	0.0388889	0.0298507	0.0298507	0.0344086	0.0298507	0.0367171	0.0297335	0.0435865	0.0483669	0.0435865	0.031993	0.0298507	0.0298507	0.0298507	0.036437	0.0298507	0.0409338	0.0298507	0.0388889
AY185360/Brazil (G-6)	0.0341483	0.0251863	0.0251863	0.0296292	0.0251138	0.0208846	0.0251863	0.0251863	0.036437	0.0251138	0.0317784	0.0273166	0.0251138	0.0251138	0.0229295	0.0273166	0.0273166	0.0273166	0.0251138	0.0208846	0.0208846	0.0208846	0.0208846	0.0208846	0.0229928	0.0208846	0.0187184	0.0251863	0.0251863	0.0208846	0.0251863	0.0208846	0.0208846	0.0252717	0.0208846	0.0274932	0.0122953	0.0296292	0.0341483	0.0296292	0.0229928	0.0208846	0.0208846	0.0208846	0.0273166	0.0208846	0.0272479	0.0208846	0.0251863
MH341516/India (G-6)	0.0388889	0.0297335	0.0297335	0.0342719	0.0296292	0.02537	0.0297335	0.0297335	0.0412275	0.0296292	0.036437	0.0318791	0.0296292	0.0296292	0.0273984	0.0318791	0.0318791	0.0318791	0.0296292	0.02537	0.02537	0.02537	0.02537	0.02537	0.0274932	0.02537	0.0231579	0.0297335	0.0297335	0.02537	0.0297335	0.02537	0.02537	0.0298507	0.02537	0.0321199	0.0165703	0.0342719	0.0388889	0.0342719	0.0274932	0.02537	0.02537	0.02537	0.0318791	0.02537	0.0317784	0.02537	0.0297335
MH341521/India (G-6)	0.0365704	0.0274932	0.0274932	0.031993	0.0273984	0.0231579	0.0274932	0.0274932	0.0388889	0.0273984	0.0341483	0.0296292	0.0273984	0.0273984	0.0251863	0.0296292	0.0296292	0.0296292	0.0273984	0.0231579	0.0231579	0.0231579	0.0231579	0.0231579	0.0252717	0.0231579	0.0209644	0.0274932	0.0274932	0.0231579	0.0274932	0.0231579	0.0231579	0.0276008	0.0231579	0.0298507	0.0144399	0.031993	0.0365704	0.031993	0.0252717	0.0231579	0.0231579	0.0231579	0.0296292	0.0231579	0.029538	0.0231579	0.0274932
MH341523/India (G-6)	0.0412275	0.031993	0.031993	0.0365704	0.0318791	0.0276008	0.031993	0.031993	0.0435865	0.0318791	0.0387455	0.0341483	0.0318791	0.0318791	0.0296292	0.0341483	0.0341483	0.0341483	0.0318791	0.0276008	0.0276008	0.0276008	0.0276008	0.0276008	0.0297335	0.0276008	0.02537	0.031993	0.031993	0.0276008	0.031993	0.0276008	0.0276008	0.0321199	0.0276008	0.0344086	0.0187184	0.0365704	0.0412275	0.0365704	0.0297335	0.0276008	0.0276008	0.0276008	0.0341483	0.0276008	0.0340379	0.0276008	0.031993
KU233536/Thailand (G-6)	0.0365704	0.0274932	0.0274932	0.031993	0.0273984	0.0231579	0.0274932	0.0274932	0.0388889	0.0273984	0.0341483	0.0296292	0.0273984	0.0273984	0.0251863	0.0296292	0.0296292	0.0296292	0.0273984	0.0231579	0.0231579	0.0231579	0.0231579	0.0231579	0.0252717	0.0231579	0.0209644	0.0274932	0.0274932	0.0231579	0.0274932	0.0231579	0.0231579	0.0276008	0.0231579	0.02537	0.0060914	0.031993	0.0365704	0.031993	0.0252717	0.0231579	0.0231579	0.0231579	0.0296292	0.0231579	0.029538	0.0231579	0.0274932
KU233548/Thailand (G-6)	0.0459662	0.0365704	0.0365704	0.0412275	0.036437	0.0367171	0.0365704	0.0365704	0.0483669	0.036437	0.0434227	0.0387455	0.036437	0.036437	0.0341483	0.0387455	0.0387455	0.0387455	0.036437	0.0367171	0.0367171	0.0367171	0.0367171	0.0367171	0.0342719	0.0367171	0.0344086	0.0365704	0.0365704	0.0367171	0.0365704	0.0367171	0.0367171	0.0413943	0.0367171	0	0.0230689	0.0412275	0.0459662	0.0412275	0.0388889	0.0367171	0.0367171	0.0367171	0.0387455	0.0367171	0.0363168	0.0367171	0.0365704
KU233563/Thailand (G-6)	0.031993	0.0230689	0.0230689	0.0274932	0.0229928	0.0187891	0.0230689	0.0230689	0.0342719	0.0229928	0.0296292	0.0251863	0.0229928	0.0229928	0.0208175	0.0251863	0.0251863	0.0251863	0.0229928	0.0187891	0.0187891	0.0187891	0.0187891	0.0187891	0.0208846	0.0187891	0.016632	0.0230689	0.0230689	0.0187891	0.0230689	0.0187891	0.0187891	0.0231579	0.0187891	0.0209644	0.00201817	0.0274932	0.031993	0.0274932	0.0208846	0.0187891	0.0187891	0.0187891	0.0251863	0.0187891	0.0251138	0.0187891	0.0230689
KU233527/Thailand (G-10)	0.00610998	0.0144928	0.0144928	0.00610998	0.0363168	0.0412275	0.0144928	0.0144928	0.00817996	0.0363168	0.0432724	0.0386153	0.0363168	0.0363168	0.0386153	0.0340379	0.0340379	0.0386153	0.0363168	0.0412275	0.0412275	0.0412275	0.0412275	0.0412275	0.0123711	0.0412275	0.0388889	0.00610998	0.00610998	0.0412275	0.00610998	0.0412275	0.0412275	0.0412275	0.0412275	0.0435865	0.0318791	0.0020202	0.00610998	0.0187891	0.0434227	0.0412275	0.0412275	0.0412275	0.0386153	0.0412275	0.0384986	0.0412275	0.00610998
KU233547/Thailand (G-10)	0.0209644	0.00817996	0.00817996	0.016632	0.029538	0.0342719	0.00817996	0.00817996	0.0231579	0.029538	0.0363168	0.0317784	0.029538	0.029538	0.0317784	0.0317784	0.0317784	0.0317784	0.029538	0.0342719	0.0342719	0.0342719	0.0342719	0.0342719	0.0144928	0.0342719	0.031993	0.016632	0.016632	0.0342719	0.016632	0.0342719	0.0342719	0.0342719	0.0342719	0.0412275	0.0296292	0.016632	0.0209644	0.0123711	0.036437	0.0342719	0.0342719	0.0342719	0.0317784	0.0342719	0.0316908	0.0342719	0.016632
LC154064/Myanmar (G-10)	0.0102669	0.0144928	0.0144928	0.0020202	0.0363168	0.0412275	0.0144928	0.0144928	0.0123711	0.0363168	0.0432724	0.0386153	0.0363168	0.0363168	0.0386153	0.0340379	0.0340379	0.0386153	0.0363168	0.0412275	0.0412275	0.0412275	0.0412275	0.0412275	0.0123711	0.0412275	0.0388889	0.00610998	0.00610998	0.0412275	0.00610998	0.0412275	0.0412275	0.0412275	0.0412275	0.0435865	0.0318791	0.00610998	0.0102669	0.0187891	0.0434227	0.0412275	0.0412275	0.0412275	0.0386153	0.0412275	0.0384986	0.0412275	0.00610998
LC154065/Myanmar (G-10)	0.0144399	0.0187184	0.0187184	0.0102314	0.040807	0.0457921	0.0187184	0.0187184	0.0144399	0.040807	0.0478537	0.0431355	0.040807	0.040807	0.0431355	0.0384986	0.0384986	0.0431355	0.040807	0.0457921	0.0457921	0.0457921	0.0457921	0.0457921	0.0165703	0.0457921	0.0434227	0.0102314	0.0102314	0.0457921	0.0102314	0.0457921	0.0457921	0.0457921	0.0457921	0.0434227	0.0363168	0.0102314	0.0144399	0.0230689	0.0480111	0.0457921	0.0457921	0.0457921	0.0431355	0.0457921	0.0430123	0.0457921	0.0102314
LC154066/Myanmar (G-10)	0.012327	0.0165703	0.0165703	0.00404654	0.0384986	0.0434227	0.0165703	0.0165703	0.0144399	0.0384986	0.0454843	0.040807	0.0384986	0.0384986	0.040807	0.0362099	0.0362099	0.040807	0.0384986	0.0434227	0.0434227	0.0434227	0.0434227	0.0434227	0.0144399	0.0434227	0.041074	0.00815296	0.00815296	0.0434227	0.00815296	0.0434227	0.0434227	0.0434227	0.0434227	0.0457921	0.0340379	0.00815296	0.012327	0.0208846	0.0456314	0.0434227	0.0434227	0.0434227	0.040807	0.0434227	0.0406938	0.0434227	0.00815296
LC154067/Myanmar (G-10)	0.0144399	0.0187184	0.0187184	0.0102314	0.040807	0.0457921	0.0187184	0.0187184	0.0144399	0.040807	0.0478537	0.0431355	0.040807	0.040807	0.0431355	0.0384986	0.0384986	0.0431355	0.040807	0.0457921	0.0457921	0.0457921	0.0457921	0.0457921	0.0165703	0.0457921	0.0434227	0.0102314	0.0102314	0.0457921	0.0102314	0.0457921	0.0457921	0.0457921	0.0457921	0.0434227	0.0363168	0.0102314	0.0144399	0.0230689	0.0480111	0.0457921	0.0457921	0.0457921	0.0431355	0.0457921	0.0430123	0.0457921	0.0102314
LC080659/Bolivia (G-9)	0.0505935	0.036437	0.036437	0.0457921	0.0409338	0.0230689	0.036437	0.036437	0.0530262	0.0409338	0.0480111	0.0432724	0.0409338	0.0409338	0.0386153	0.0432724	0.0432724	0.0432724	0.0409338	0.0230689	0.0230689	0.0230689	0.0230689	0.0230689	0.0341483	0.0230689	0.0252717	0.041074	0.041074	0.0230689	0.041074	0.0230689	0.0230689	0.0274932	0.0230689	0.0435865	0.0273984	0.0457921	0.0505935	0.041074	0.0251863	0.0230689	0.0230689	0.0230689	0.0432724	0.0230689	0.0431355	0.0230689	0.041074
LC080664/Bolivia (G-9)	0.0481822	0.0341483	0.0341483	0.0434227	0.0386153	0.0208846	0.0341483	0.0341483	0.0505935	0.0386153	0.0456314	0.0409338	0.0386153	0.0386153	0.0363168	0.0409338	0.0409338	0.0409338	0.0386153	0.0208846	0.0208846	0.0208846	0.0208846	0.0208846	0.0318791	0.0208846	0.0230689	0.0387455	0.0387455	0.0208846	0.0387455	0.0208846	0.0208846	0.0252717	0.0208846	0.0412275	0.0251863	0.0434227	0.0481822	0.0387455	0.0229928	0.0208846	0.0208846	0.0208846	0.0409338	0.0208846	0.040807	0.0208846	0.0387455
FLK-BLV	0.0435865	0.0342719	0.0342719	0.0388889	0.0387455	0.0040568	0.0342719	0.0342719	0.0459662	0.0387455	0.0457921	0.041074	0.0387455	0.0387455	0.036437	0.041074	0.041074	0.041074	0.0387455	0.0040568	0.0040568	0.0040568	0.0040568	0.0040568	0.0274932	0.0040568	0.00610998	0.0342719	0.0342719	0.0040568	0.0342719	0.0040568	0.0040568	0	0.0040568	0.0413943	0.0252717	0.0388889	0.0435865	0.0388889	0.0060914	0.0040568	0.0040568	0.0040568	0.041074	0.0040568	0.0409338	0.0040568	0.0342719
	0.000 shows the lowest divergence between certain Myanmar strain and reference strain ( similarity 100%)
	0.071 shows the highest divergence between certain Myanmar strain and reference strain ( similarity 92.9%)
[truncated: 57 more columns]

## Sheet: Caption
Table. Estimates of Evolutionary Divergence between Sequences
The number of base substitutions per site from between sequences are shown. Analyses were conducted using the Kimura 2-parameter model [1]. The rate variation among sites was modeled with a gamma distribution (shape parameter = 1). The analysis involved 106 nucleotide sequences. Codon positions included were 1st+2nd+3rd+Noncoding. All positions containing gaps and missing data were eliminated. Th…
1. Kimura M. (1980). A simple method for estimating evolutionary rate of base substitutions through comparative studies of nucleotide sequences. Journal of Molecular Evolution 16:111-120.
2. Kumar S., Stecher G., and Tamura K. (2016). MEGA7: Molecular Evolutionary Genetics Analysis version 7.0 for bigger datasets.Molecular Biology and Evolution 33:1870-1874.
Disclaimer: Although utmost care has been taken to ensure the correctness of the caption, the caption text is provided "as is" without any warranty of any kind. Authors advise the user to carefully check the caption prior to its use for any purpose and report any errors or problems to the authors immediately (www.megasoftware.net). In no event shall the authors and their employers be liable for a…
