# Supplementary material for: New evidence of bovine leukemia virus circulating in Myanmar cattle through epidemiological and molecular characterization
Source: PLoS One. 2020 Feb 21;15(2):e0229126. doi: 10.1371/journal.pone.0229126 (PMC7034883; doi:10.1371/journal.pone.0229126)
Supplement: S3 Table — (XLS) [file pone.0229126.s003.xls]

## Sheet: MatrixOutput
S3 Table. Evolutionary divergence of nucleotide sequences between 23 Myanmar BLV genotype-1 strains and 10 known strains of genotype-1 worldwide used in phylogenetic analysis.
BLV strain	HB13/Yangon/Myanmar	KL1/Sagaing/Myanmar	KL3/Sagaing/Myanmar	KL4/Sagaing/Myanmar	KL5/Sagaing/Myanmar	KL7/Sagaing/Myanmar	KL10/Sagaing/Myanmar	KL16/Sagaing/Myanmar	KL22/Sagaing/Myanmar	KL30/Sagaing/Myanmar	MC6/Mandalay/Myanmar	MC11/Mandalay/Myanmar	MC19/Mandalay/Myanmar	MW41/Kayin/Myanmar	PK4/Magway/Myanmar	T23/Bago/Myanmar	TA2/Bago/Myanmar	TA4/Bago/Myanmar	TA10/Bago/Myanmar	Y13/Bago/Myanmar	Y23/Bago/Myanmar	Y25/Bago/Myanmar	TM28/Sagaing/Myanmar	K02120/Japan (G-1)	KP201466/Korea (G-1)	EF065640/Costa Rica (G-1)	LC007981/Japan (G-1)	AY078387/USA (G-1)	D00647/Australia (G-1)	AY151262/Brazil (G-1)	FM209469/Urugway (G-1)	KU233529/Thailand (G-1)
HB13/Yangon/Myanmar
KL1/Sagaing/Myanmar	0
KL3/Sagaing/Myanmar	0	0
KL4/Sagaing/Myanmar	0	0	0
KL5/Sagaing/Myanmar	0	0	0	0
KL7/Sagaing/Myanmar	0	0	0	0	0
KL10/Sagaing/Myanmar	0	0	0	0	0	0
KL16/Sagaing/Myanmar	0.0020202	0.0020202	0.0020202	0.0020202	0.0020202	0.0020202	0.0020202
KL22/Sagaing/Myanmar	0	0	0	0	0	0	0	0.0020202
KL30/Sagaing/Myanmar	0	0	0	0	0	0	0	0.0020202	0
MC6/Mandalay/Myanmar	0	0	0	0	0	0	0	0.0020202	0	0
MC11/Mandalay/Myanmar	0.0040568	0.0040568	0.0040568	0.0040568	0.0040568	0.0040568	0.0040568	0.00610998	0.0040568	0.0040568	0.0040568
MC19/Mandalay/Myanmar	0	0	0	0	0	0	0	0.0020202	0	0	0	0.0040568
MW41/Kayin/Myanmar	0.00201817	0.00201817	0.00201817	0.00201817	0.00201817	0.00201817	0.00201817	0.00404654	0.00201817	0.00201817	0.00201817	0.0060914	0.00201817
PK4/Magway/Myanmar	0	0	0	0	0	0	0	0.0020202	0	0	0	0.0040568	0	0.00201817
T23/Bago/Myanmar	0	0	0	0	0	0	0	0.0020202	0	0	0	0.0040568	0	0.00201817	0
TA2/Bago/Myanmar	0	0	0	0	0	0	0	0.0020202	0	0	0	0.0040568	0	0.00201817	0	0
TA4/Bago/Myanmar	0	0	0	0	0	0	0	0.0020202	0	0	0	0.0040568	0	0.00201817	0	0	0
TA10/Bago/Myanmar	0	0	0	0	0	0	0	0.0020202	0	0	0	0.0040568	0	0.00201817	0	0	0	0
Y13/Bago/Myanmar	0	0	0	0	0	0	0	0.0020202	0	0	0	0.0040568	0	0.00201817	0	0	0	0	0
Y23/Bago/Myanmar	0	0	0	0	0	0	0	0.0020202	0	0	0	0.0040568	0	0.00201817	0	0	0	0	0	0
Y25/Bago/Myanmar	0	0	0	0	0	0	0	0.0020202	0	0	0	0.0040568	0	0.00201817	0	0	0	0	0	0	0
TM28/Sagaing/Myanmar	0	0	0	0	0	0	0	0.0020202	0	0	0	0.0040568	0	0.00201817	0	0	0	0	0	0	0	0
K02120/Japan (G-1)	0.00608519	0.00608519	0.00608519	0.00608519	0.00608519	0.00608519	0.00608519	0.00813838	0.00608519	0.00608519	0.00608519	0.0102084	0.00608519	0.00813629	0.00608519	0.00608519	0.00608519	0.00608519	0.00608519	0.00608519	0.00608519	0.00608519	0.00608519
KP201466/Korea (G-1)	0	0	0	0	0	0	0	0.0020202	0	0	0	0.0040568	0	0.00201817	0	0	0	0	0	0	0	0	0	0.00608519
EF065640/Costa Rica (G-1)	0	0	0	0	0	0	0	0.0020202	0	0	0	0.0040568	0	0.00201817	0	0	0	0	0	0	0	0	0	0.00608519	0
LC007981/Japan (G-1)	0.00201817	0.00201817	0.00201817	0.00201817	0.00201817	0.00201817	0.00201817	0.00404654	0.00201817	0.00201817	0.00201817	0.0060914	0.00201817	0.0040486	0.00201817	0.00201817	0.00201817	0.00201817	0.00201817	0.00201817	0.00201817	0.00201817	0.00201817	0.00813629	0.00201817	0.00201817
AY078387/USA (G-1)	0.00610998	0.00610998	0.00610998	0.00610998	0.00610998	0.00610998	0.00610998	0.00817996	0.00610998	0.00610998	0.00610998	0.0020202	0.00610998	0.00815296	0.00610998	0.00610998	0.00610998	0.00610998	0.00610998	0.00610998	0.00610998	0.00610998	0.00610998	0.0122953	0.00610998	0.00610998	0.00815296
D00647/Australia (G-1)	0.0020202	0.0020202	0.0020202	0.0020202	0.0020202	0.0020202	0.0020202	0.0040568	0.0020202	0.0020202	0.0020202	0.00610998	0.0020202	0.00404654	0.0020202	0.0020202	0.0020202	0.0020202	0.0020202	0.0020202	0.0020202	0.0020202	0.0020202	0.00813838	0.0020202	0.0020202	0.00404654	0.00817996
AY151262/Brazil (G-1)	0.0040568	0.0040568	0.0040568	0.0040568	0.0040568	0.0040568	0.0040568	0.00610998	0.0040568	0.0040568	0.0040568	0.00817996	0.0040568	0.0060914	0.0040568	0.0040568	0.0040568	0.0040568	0.0040568	0.0040568	0.0040568	0.0040568	0.0040568	0.0102084	0.0040568	0.0040568	0.0060914	0.0102669	0.00610998
FM209469/Urugway (G-1)	0.0060914	0.0060914	0.0060914	0.0060914	0.0060914	0.0060914	0.0060914	0.00815296	0.0060914	0.0060914	0.0060914	0.0102314	0.0060914	0.00813838	0.0060914	0.0060914	0.0060914	0.0060914	0.0060914	0.0060914	0.0060914	0.0060914	0.0060914	0.0122763	0.0060914	0.0060914	0.00813838	0.012327	0.00815296	0.0060914
KU233529/Thailand (G-1)	0.0020202	0.0020202	0.0020202	0.0020202	0.0020202	0.0020202	0.0020202	0.0040568	0.0020202	0.0020202	0.0020202	0.00610998	0.0020202	0.00404654	0.0020202	0.0020202	0.0020202	0.0020202	0.0020202	0.0020202	0.0020202	0.0020202	0.0020202	0.00813838	0.0020202	0.0020202	0.00404654	0.00817996	0.0040568	0.00610998	0.00815296
	0.000 shows the lowest divergence between certain Myanmar strain and reference strains ( similarity 100%)
	0.010 shows the highest divergence between certain Myanmar strain and reference strains ( similarity 99.0%)

## Sheet: Caption
Table. Estimates of Evolutionary Divergence between Sequences
The number of base substitutions per site from between sequences are shown. Analyses were conducted using the Kimura 2-parameter model [1]. The rate variation among sites was modeled with a gamma distribution (shape parameter = 1). The analysis involved 33 nucleotide sequences. Codon positions included were 1st+2nd+3rd+Noncoding. All positions containing gaps and missing data were eliminated. The…
1. Kimura M. (1980). A simple method for estimating evolutionary rate of base substitutions through comparative studies of nucleotide sequences. Journal of Molecular Evolution 16:111-120.
2. Kumar S., Stecher G., and Tamura K. (2016). MEGA7: Molecular Evolutionary Genetics Analysis version 7.0 for bigger datasets.Molecular Biology and Evolution 33:1870-1874.
Disclaimer: Although utmost care has been taken to ensure the correctness of the caption, the caption text is provided "as is" without any warranty of any kind. Authors advise the user to carefully check the caption prior to its use for any purpose and report any errors or problems to the authors immediately (www.megasoftware.net). In no event shall the authors and their employers be liable for a…
