# Supplementary material for: New evidence of bovine leukemia virus circulating in Myanmar cattle through epidemiological and molecular characterization
Source: PLoS One. 2020 Feb 21;15(2):e0229126. doi: 10.1371/journal.pone.0229126 (PMC7034883; doi:10.1371/journal.pone.0229126)
Supplement: S4 Table — (XLS) [file pone.0229126.s004.xls]

## Sheet: MatrixOutput
S4 Table. Evolutionary divergence of nucleotide sequences between 16 Myanmar BLV genotype-6 strains and 7 known strains of genotype-6 worldwide used in phylogenetic analysis.
BLV strains	HB8/Yangon/Myanmar	HT1/Yangon/Myanmar	HB9/Yangon/Myanmar	HT2/Yangon/Myanmar	HT5/Yangon/Myanmar	HT6/Yangon/Myanmar	HT8/Yangon/Myanmar	HT11/Yangon/Myanmar	HT12/Yangon/Myanmar	HT13/Yangon/Myanmar	HT17/Yangon/Myanmar	HT19/Yangon/Myanmar	MW18/Kayin/Myanmar	MW22/Kayin/Myanmar	TA3/Bago/Myanmar	TA8/Bago/Myanmar	AY185360/Brazil (G-6)	MH341516/India (G-6)	MH341521/India (G-6)	MH341523/India (G-6)	KU233536/Thailand (G-6)	KU233548/Thailand (G-6)	KU233563/Thailand (G-6)
HB8/Yangon/Myanmar
HT1/Yangon/Myanmar	0
HB9/Yangon/Myanmar	0.0360506	0.0360506
HT2/Yangon/Myanmar	0.00604839	0.00604839	0.0429563
HT5/Yangon/Myanmar	0.002	0.002	0.0383328	0.00809717
HT6/Yangon/Myanmar	0	0	0.0360506	0.00604839	0.002
HT8/Yangon/Myanmar	0	0	0.0360506	0.00604839	0.002	0
HT11/Yangon/Myanmar	0.002	0.002	0.0337877	0.00809717	0.00401606	0.002	0.002
HT12/Yangon/Myanmar	0.002	0.002	0.0383328	0.00809717	0.00401606	0.002	0.002	0.00401606
HT13/Yangon/Myanmar	0.002	0.002	0.0383328	0.00809717	0.00401606	0.002	0.002	0.00401606	0
HT17/Yangon/Myanmar	0.002	0.002	0.0383328	0.00809717	0	0.002	0.002	0.00401606	0.00401606	0.00401606
HT19/Yangon/Myanmar	0	0	0.0360506	0.00604839	0.002	0	0	0.002	0.002	0.002	0.002
MW18/Kayin/Myanmar	0.0360506	0.0360506	0.00401606	0.0429563	0.0383328	0.0360506	0.0360506	0.0337877	0.0383328	0.0383328	0.0383328	0.0360506
MW22/Kayin/Myanmar	0.0248537	0.0248537	0.0228295	0.0314452	0.0270325	0.0248537	0.0248537	0.0226929	0.0270325	0.0270325	0.0270325	0.0248537	0.0228295
TA3/Bago/Myanmar	0.002	0.002	0.0383328	0.00809717	0.00401606	0.002	0.002	0.00401606	0.00401606	0.00401606	0.00401606	0.002	0.0383328	0.0270325
TA8/Bago/Myanmar	0.001998	0.001998	0.0359329	0.00807071	0.00400601	0.001998	0.001998	0.00400601	0.00400601	0.00400601	0.00400601	0.001998	0.0359329	0.0269652	0.00400601
AY185360/Brazil (G-6)	0.0248537	0.0248537	0.0272055	0.0314452	0.0270325	0.0248537	0.0248537	0.0226929	0.0270325	0.0270325	0.0270325	0.0248537	0.0272055	0.0121706	0.0270325	0.0269652
MH341516/India (G-6)	0.029319	0.029319	0.0317797	0.0360506	0.0315439	0.029319	0.029319	0.0271126	0.0315439	0.0315439	0.0315439	0.029319	0.0317797	0.0164004	0.0315439	0.0314452	0.00807071
MH341521/India (G-6)	0.0271126	0.0271126	0.0295359	0.0337877	0.029319	0.0271126	0.0271126	0.0249247	0.029319	0.029319	0.029319	0.0271126	0.0295359	0.0142924	0.029319	0.0292296	0.00603018	0.002
MH341523/India (G-6)	0.0315439	0.0315439	0.0340426	0.0383328	0.0337877	0.0315439	0.0315439	0.029319	0.0337877	0.0337877	0.0337877	0.0315439	0.0340426	0.0185258	0.0337877	0.0336796	0.0101278	0.00604839	0.00401606
KU233536/Thailand (G-6)	0.0271126	0.0271126	0.0251046	0.0337877	0.029319	0.0271126	0.0271126	0.0249247	0.029319	0.029319	0.029319	0.0271126	0.0251046	0.00603018	0.029319	0.0292296	0.0142924	0.0143443	0.0122449	0.0164609
KU233548/Thailand (G-6)	0.0360506	0.0360506	0.00401606	0.0429563	0.0383328	0.0360506	0.0360506	0.0337877	0.0383328	0.0383328	0.0383328	0.0360506	0	0.0228295	0.0383328	0.0359329	0.0272055	0.0317797	0.0295359	0.0340426	0.0251046
KU233563/Thailand (G-6)	0.0227549	0.0227549	0.0207469	0.029319	0.0249247	0.0227549	0.0227549	0.0206031	0.0249247	0.0249247	0.0249247	0.0227549	0.0207469	0.001998	0.0249247	0.0248537	0.0101278	0.0143443	0.0122449	0.0164609	0.00401606	0.0207469
	0.000 shows the lowest divergence between certain Myanmar strain and reference strains ( similarity 100%)
	0.043 shows the highest divergence between certain Myanmar strain and reference strains ( similarity 95.7%)

## Sheet: Caption
Table. Estimates of Evolutionary Divergence between Sequences
The number of base substitutions per site from between sequences are shown. Analyses were conducted using the Kimura 2-parameter model [1]. The rate variation among sites was modeled with a gamma distribution (shape parameter = 1). The analysis involved 23 nucleotide sequences. Codon positions included were 1st+2nd+3rd+Noncoding. All positions containing gaps and missing data were eliminated. The…
1. Kimura M. (1980). A simple method for estimating evolutionary rate of base substitutions through comparative studies of nucleotide sequences. Journal of Molecular Evolution 16:111-120.
2. Kumar S., Stecher G., and Tamura K. (2016). MEGA7: Molecular Evolutionary Genetics Analysis version 7.0 for bigger datasets.Molecular Biology and Evolution 33:1870-1874.
Disclaimer: Although utmost care has been taken to ensure the correctness of the caption, the caption text is provided "as is" without any warranty of any kind. Authors advise the user to carefully check the caption prior to its use for any purpose and report any errors or problems to the authors immediately (www.megasoftware.net). In no event shall the authors and their employers be liable for a…
