# Supplementary material for: New evidence of bovine leukemia virus circulating in Myanmar cattle through epidemiological and molecular characterization
Source: PLoS One. 2020 Feb 21;15(2):e0229126. doi: 10.1371/journal.pone.0229126 (PMC7034883; doi:10.1371/journal.pone.0229126)
Supplement: S5 Table — (XLS) [file pone.0229126.s005.xls]

## Sheet: MatrixOutput
Myanmar_HB1
Myanmar_HB2	0.0164609
Myanmar_HB5	0.0164609	0
Myanmar_HB7	0.00809717	0.0122449	0.0122449
Myanmar_HB14	0.0164609	0	0	0.0122449
Myanmar_HB15	0.0164609	0	0	0.0122449	0
Myanmar_HB17	0.0101626	0.018595	0.018595	0.0101626	0.018595	0.018595
Myanmar_KL8	0.0143443	0.0143443	0.0143443	0.0101626	0.0143443	0.0143443	0.0164609
Myanmar_KL17	0.00809717	0.0122449	0.0122449	0.00401606	0.0122449	0.0122449	0.0101626	0.00604839
Myanmar_KL19	0.00809717	0.0122449	0.0122449	0.00401606	0.0122449	0.0122449	0.0101626	0.00604839	0
Myanmar_KL23	0.00809717	0.0122449	0.0122449	0.00401606	0.0122449	0.0122449	0.0101626	0.00604839	0	0
Myanmar_MW23	0.00401606	0.0122449	0.0122449	0.00401606	0.0122449	0.0122449	0.00604839	0.0101626	0.00401606	0.00401606	0.00401606
Myanmar_MW24	0.00809717	0.0164609	0.0164609	0.00809717	0.0164609	0.0164609	0.0101626	0.0143443	0.00809717	0.00809717	0.00809717	0.00401606
Myanmar_MW39	0.0207469	0.00401606	0.00401606	0.0164609	0.00401606	0.00401606	0.0229167	0.018595	0.0164609	0.0164609	0.0164609	0.0164609	0.0207469
Myanmar_TM3	0.00809717	0.0122449	0.0122449	0.00401606	0.0122449	0.0122449	0.0101626	0.0101626	0.00401606	0.00401606	0.00401606	0.00401606	0.00809717	0.0164609
Myanmar_TM5	0.00809717	0.0122449	0.0122449	0.00401606	0.0122449	0.0122449	0.0101626	0.0101626	0.00401606	0.00401606	0.00401606	0.00401606	0.00809717	0.0164609	0
Myanmar_TM8	0.00809717	0.0122449	0.0122449	0.00401606	0.0122449	0.0122449	0.0101626	0.0101626	0.00401606	0.00401606	0.00401606	0.00401606	0.00809717	0.0164609	0	0
Myanmar_TM9	0.00809717	0.0122449	0.0122449	0.00401606	0.0122449	0.0122449	0.0101626	0.0101626	0.00401606	0.00401606	0.00401606	0.00401606	0.00809717	0.0164609	0	0	0
Myanmar_TM10	0.00809717	0.0122449	0.0122449	0.00401606	0.0122449	0.0122449	0.0101626	0.0101626	0.00401606	0.00401606	0.00401606	0.00401606	0.00809717	0.0164609	0	0	0	0
Myanmar_TM11	0.00809717	0.0122449	0.0122449	0.00401606	0.0122449	0.0122449	0.0101626	0.0101626	0.00401606	0.00401606	0.00401606	0.00401606	0.00809717	0.0164609	0	0	0	0	0
Myanmar_TM12	0.00809717	0.0122449	0.0122449	0.00401606	0.0122449	0.0122449	0.0101626	0.0101626	0.00401606	0.00401606	0.00401606	0.00401606	0.00809717	0.0164609	0	0	0	0	0	0
Myanmar_TM13	0.00809717	0.0122449	0.0122449	0.00401606	0.0122449	0.0122449	0.0101626	0.0101626	0.00401606	0.00401606	0.00401606	0.00401606	0.00809717	0.0164609	0	0	0	0	0	0	0
Myanmar_TM20	0.00809717	0.0122449	0.0122449	0.00401606	0.0122449	0.0122449	0.0101626	0.0101626	0.00401606	0.00401606	0.00401606	0.00401606	0.00809717	0.0164609	0	0	0	0	0	0	0	0
Myanmar_TM37	0.0101626	0.0143443	0.0143443	0.00604839	0.0143443	0.0143443	0.0122449	0.00809717	0.002	0.002	0.002	0.00604839	0.0101626	0.018595	0.00604839	0.00604839	0.00604839	0.00604839	0.00604839	0.00604839	0.00604839	0.00604839	0.00604839
Myanmar_Y12	0.00604839	0.0143443	0.0143443	0.00604839	0.0143443	0.0143443	0.00809717	0.0122449	0.00604839	0.00604839	0.00604839	0.002	0.00604839	0.018595	0.00604839	0.00604839	0.00604839	0.00604839	0.00604839	0.00604839	0.00604839	0.00604839	0.00604839	0.00809717
Myanmar_YS16	0.00401606	0.0122449	0.0122449	0.00401606	0.0122449	0.0122449	0.00604839	0.0101626	0.00401606	0.00401606	0.00401606	0	0.00401606	0.0164609	0.00401606	0.00401606	0.00401606	0.00401606	0.00401606	0.00401606	0.00401606	0.00401606	0.00401606	0.00604839	0.002
Myanmar_YS19	0.00401606	0.0122449	0.0122449	0.00401606	0.0122449	0.0122449	0.00604839	0.0101626	0.00401606	0.00401606	0.00401606	0	0.00401606	0.0164609	0.00401606	0.00401606	0.00401606	0.00401606	0.00401606	0.00401606	0.00401606	0.00401606	0.00401606	0.00604839	0.002	0
KU233527/Thailand_(G-10)	0.00604839	0.0143443	0.0143443	0.00604839	0.0143443	0.0143443	0.00809717	0.0122449	0.00604839	0.00604839	0.00604839	0.002	0.00604839	0.018595	0.00604839	0.00604839	0.00604839	0.00604839	0.00604839	0.00604839	0.00604839	0.00604839	0.00604839	0.00809717	0.00401606	0.002	0.002
KU233547/Thailand_(G-10)	0.0207469	0.00809717	0.00809717	0.0164609	0.00809717	0.00809717	0.0229167	0.0143443	0.0164609	0.0164609	0.0164609	0.0164609	0.0207469	0.0122449	0.0164609	0.0164609	0.0164609	0.0164609	0.0164609	0.0164609	0.0164609	0.0164609	0.0164609	0.018595	0.018595	0.0164609	0.0164609	0.018595
LC154064/Myanmar_2016_(G-10)	0.0101626	0.0143443	0.0143443	0.002	0.0143443	0.0143443	0.0122449	0.0122449	0.00604839	0.00604839	0.00604839	0.00604839	0.0101626	0.018595	0.00604839	0.00604839	0.00604839	0.00604839	0.00604839	0.00604839	0.00604839	0.00604839	0.00604839	0.00809717	0.00809717	0.00604839	0.00604839	0.00809717	0.018595
LC154065/Myanmar_2016_(G-10)	0.0142924	0.0185258	0.0185258	0.0101278	0.0185258	0.0185258	0.0142924	0.0164004	0.0101278	0.0101278	0.0101278	0.0101278	0.0142924	0.0228295	0.0101278	0.0101278	0.0101278	0.0101278	0.0101278	0.0101278	0.0101278	0.0101278	0.0101278	0.0122016	0.0122016	0.0101278	0.0101278	0.00807071	0.0228295	0.0122016
LC154066/Myanmar_2016_(G-10)	0.0122016	0.0164004	0.0164004	0.00400601	0.0164004	0.0164004	0.0142924	0.0142924	0.00807071	0.00807071	0.00807071	0.00807071	0.0122016	0.0206687	0.00807071	0.00807071	0.00807071	0.00807071	0.00807071	0.00807071	0.00807071	0.00807071	0.00807071	0.0101278	0.0101278	0.00807071	0.00807071	0.0101278	0.0206687	0.001998	0.0142529
LC154067/Myanmar_2016_(G-10)	0.0142924	0.0185258	0.0185258	0.0101278	0.0185258	0.0185258	0.0142924	0.0164004	0.0101278	0.0101278	0.0101278	0.0101278	0.0142924	0.0228295	0.0101278	0.0101278	0.0101278	0.0101278	0.0101278	0.0101278	0.0101278	0.0101278	0.0101278	0.0122016	0.0122016	0.0101278	0.0101278	0.00807071	0.0228295	0.0122016	0	0.0142529

## Sheet: Caption
Table. Estimates of Evolutionary Divergence between Sequences
The number of base substitutions per site from between sequences are shown. Analyses were conducted using the Kimura 2-parameter model [1]. The rate variation among sites was modeled with a gamma distribution (shape parameter = 1). The analysis involved 33 nucleotide sequences. Codon positions included were 1st+2nd+3rd+Noncoding. All positions containing gaps and missing data were eliminated. The…
1. Kimura M. (1980). A simple method for estimating evolutionary rate of base substitutions through comparative studies of nucleotide sequences. Journal of Molecular Evolution 16:111-120.
2. Kumar S., Stecher G., and Tamura K. (2016). MEGA7: Molecular Evolutionary Genetics Analysis version 7.0 for bigger datasets.Molecular Biology and Evolution 33:1870-1874.
Disclaimer: Although utmost care has been taken to ensure the correctness of the caption, the caption text is provided "as is" without any warranty of any kind. Authors advise the user to carefully check the caption prior to its use for any purpose and report any errors or problems to the authors immediately (www.megasoftware.net). In no event shall the authors and their employers be liable for a…

## Sheet: Sheet1
S5 Table. Evolutionary divergence of nucleotide sequences between 26 Myanmar BLV genotype-10 strains and 6 known strains of genotype-10 worldwide used in phylogenetic analysis.
BLV strain	HB1/Yangon/Myanmar	HB2/Yangon/Myanmar	HB5/Yangon/Myanmar	HB7/Yangon/Myanmar	HB14/Yangon/Myanmar	HB15/Yangon/Myanmar	HB17/Yangon/Myanmar	KL8/Sagaing/Myanmar	KL17/Sagaing/Myanmar	KL19/Sagaing/Myanmar	KL23/Sagaing/Myanmar	MW23/Kayin/Myanmar	MW24/Kayin/Myanmar	MW39/Kayin/Myanmar	TM3/Sagaing/Myanmar	TM5/Sagaing/Myanmar	TM8/Sagaing/Myanmar	TM9/Sagaing/Myanmar	TM10/Sagaing/Myanmar	TM11/Sagaing/Myanmar	TM12/Sagaing/Myanmar	TM13/Sagaing/Myanmar	TM20/Sagaing/Myanmar	TM37/Sagaing/Myanmar	Y12/Bago/Myanmar	YS16/Magway/myanmar	YS19/magway/Myanmar	KU233527/Thailand (G-10)	KU233547/Thailand (G-10)	LC154064/Myanmar 2016 (G-10)	LC154065/Myanmar 2016 (G-10)	LC154066/Myanmar 2016 (G-10)	LC154067/Myanmar 2016 (G-10)
HB1/Yangon/Myanmar
HB2/Yangon/Myanmar	0.0164609
HB5/Yangon/Myanmar	0.0164609	0
HB7/Yangon/Myanmar	0.00809717	0.0122449	0.0122449
HB14/Yangon/Myanmar	0.0164609	0	0	0.0122449
HB15/Yangon/Myanmar	0.0164609	0	0	0.0122449	0
HB17/Yangon/Myanmar	0.0101626	0.018595	0.018595	0.0101626	0.018595	0.018595
KL8/Sagaing/Myanmar	0.0143443	0.0143443	0.0143443	0.0101626	0.0143443	0.0143443	0.0164609
KL17/Sagaing/Myanmar	0.00809717	0.0122449	0.0122449	0.00401606	0.0122449	0.0122449	0.0101626	0.00604839
KL19/Sagaing/Myanmar	0.00809717	0.0122449	0.0122449	0.00401606	0.0122449	0.0122449	0.0101626	0.00604839	0
KL23/Sagaing/Myanmar	0.00809717	0.0122449	0.0122449	0.00401606	0.0122449	0.0122449	0.0101626	0.00604839	0	0
MW23/Kayin/Myanmar	0.00401606	0.0122449	0.0122449	0.00401606	0.0122449	0.0122449	0.00604839	0.0101626	0.00401606	0.00401606	0.00401606
MW24/Kayin/Myanmar	0.00809717	0.0164609	0.0164609	0.00809717	0.0164609	0.0164609	0.0101626	0.0143443	0.00809717	0.00809717	0.00809717	0.00401606
MW39/Kayin/Myanmar	0.0207469	0.00401606	0.00401606	0.0164609	0.00401606	0.00401606	0.0229167	0.018595	0.0164609	0.0164609	0.0164609	0.0164609	0.0207469
TM3/Sagaing/Myanmar	0.00809717	0.0122449	0.0122449	0.00401606	0.0122449	0.0122449	0.0101626	0.0101626	0.00401606	0.00401606	0.00401606	0.00401606	0.00809717	0.0164609
TM5/Sagaing/Myanmar	0.00809717	0.0122449	0.0122449	0.00401606	0.0122449	0.0122449	0.0101626	0.0101626	0.00401606	0.00401606	0.00401606	0.00401606	0.00809717	0.0164609	0
TM8/Sagaing/Myanmar	0.00809717	0.0122449	0.0122449	0.00401606	0.0122449	0.0122449	0.0101626	0.0101626	0.00401606	0.00401606	0.00401606	0.00401606	0.00809717	0.0164609	0	0
TM9/Sagaing/Myanmar	0.00809717	0.0122449	0.0122449	0.00401606	0.0122449	0.0122449	0.0101626	0.0101626	0.00401606	0.00401606	0.00401606	0.00401606	0.00809717	0.0164609	0	0	0
TM10/Sagaing/Myanmar	0.00809717	0.0122449	0.0122449	0.00401606	0.0122449	0.0122449	0.0101626	0.0101626	0.00401606	0.00401606	0.00401606	0.00401606	0.00809717	0.0164609	0	0	0	0
TM11/Sagaing/Myanmar	0.00809717	0.0122449	0.0122449	0.00401606	0.0122449	0.0122449	0.0101626	0.0101626	0.00401606	0.00401606	0.00401606	0.00401606	0.00809717	0.0164609	0	0	0	0	0
TM12/Sagaing/Myanmar	0.00809717	0.0122449	0.0122449	0.00401606	0.0122449	0.0122449	0.0101626	0.0101626	0.00401606	0.00401606	0.00401606	0.00401606	0.00809717	0.0164609	0	0	0	0	0	0
TM13/Sagaing/Myanmar	0.00809717	0.0122449	0.0122449	0.00401606	0.0122449	0.0122449	0.0101626	0.0101626	0.00401606	0.00401606	0.00401606	0.00401606	0.00809717	0.0164609	0	0	0	0	0	0	0
TM20/Sagaing/Myanmar	0.00809717	0.0122449	0.0122449	0.00401606	0.0122449	0.0122449	0.0101626	0.0101626	0.00401606	0.00401606	0.00401606	0.00401606	0.00809717	0.0164609	0	0	0	0	0	0	0	0
TM37/Sagaing/Myanmar	0.0101626	0.0143443	0.0143443	0.00604839	0.0143443	0.0143443	0.0122449	0.00809717	0.002	0.002	0.002	0.00604839	0.0101626	0.018595	0.00604839	0.00604839	0.00604839	0.00604839	0.00604839	0.00604839	0.00604839	0.00604839	0.00604839
Y12/Bago/Myanmar	0.00604839	0.0143443	0.0143443	0.00604839	0.0143443	0.0143443	0.00809717	0.0122449	0.00604839	0.00604839	0.00604839	0.002	0.00604839	0.018595	0.00604839	0.00604839	0.00604839	0.00604839	0.00604839	0.00604839	0.00604839	0.00604839	0.00604839	0.00809717
YS16/Magway/myanmar	0.00401606	0.0122449	0.0122449	0.00401606	0.0122449	0.0122449	0.00604839	0.0101626	0.00401606	0.00401606	0.00401606	0	0.00401606	0.0164609	0.00401606	0.00401606	0.00401606	0.00401606	0.00401606	0.00401606	0.00401606	0.00401606	0.00401606	0.00604839	0.002
YS19/magway/Myanmar	0.00401606	0.0122449	0.0122449	0.00401606	0.0122449	0.0122449	0.00604839	0.0101626	0.00401606	0.00401606	0.00401606	0	0.00401606	0.0164609	0.00401606	0.00401606	0.00401606	0.00401606	0.00401606	0.00401606	0.00401606	0.00401606	0.00401606	0.00604839	0.002	0
KU233527/Thailand (G-10)	0.00604839	0.0143443	0.0143443	0.00604839	0.0143443	0.0143443	0.00809717	0.0122449	0.00604839	0.00604839	0.00604839	0.002	0.00604839	0.018595	0.00604839	0.00604839	0.00604839	0.00604839	0.00604839	0.00604839	0.00604839	0.00604839	0.00604839	0.00809717	0.00401606	0.002	0.002
KU233547/Thailand (G-10)	0.0207469	0.00809717	0.00809717	0.0164609	0.00809717	0.00809717	0.0229167	0.0143443	0.0164609	0.0164609	0.0164609	0.0164609	0.0207469	0.0122449	0.0164609	0.0164609	0.0164609	0.0164609	0.0164609	0.0164609	0.0164609	0.0164609	0.0164609	0.018595	0.018595	0.0164609	0.0164609	0.018595
LC154064/Myanmar 2016 (G-10)	0.0101626	0.0143443	0.0143443	0.002	0.0143443	0.0143443	0.0122449	0.0122449	0.00604839	0.00604839	0.00604839	0.00604839	0.0101626	0.018595	0.00604839	0.00604839	0.00604839	0.00604839	0.00604839	0.00604839	0.00604839	0.00604839	0.00604839	0.00809717	0.00809717	0.00604839	0.00604839	0.00809717	0.018595
LC154065/Myanmar 2016 (G-10)	0.0142924	0.0185258	0.0185258	0.0101278	0.0185258	0.0185258	0.0142924	0.0164004	0.0101278	0.0101278	0.0101278	0.0101278	0.0142924	0.0228295	0.0101278	0.0101278	0.0101278	0.0101278	0.0101278	0.0101278	0.0101278	0.0101278	0.0101278	0.0122016	0.0122016	0.0101278	0.0101278	0.00807071	0.0228295	0.0122016
LC154066/Myanmar 2016 (G-10)	0.0122016	0.0164004	0.0164004	0.00400601	0.0164004	0.0164004	0.0142924	0.0142924	0.00807071	0.00807071	0.00807071	0.00807071	0.0122016	0.0206687	0.00807071	0.00807071	0.00807071	0.00807071	0.00807071	0.00807071	0.00807071	0.00807071	0.00807071	0.0101278	0.0101278	0.00807071	0.00807071	0.0101278	0.0206687	0.001998	0.0142529
LC154067/Myanmar 2016 (G-10)	0.0142924	0.0185258	0.0185258	0.0101278	0.0185258	0.0185258	0.0142924	0.0164004	0.0101278	0.0101278	0.0101278	0.0101278	0.0142924	0.0228295	0.0101278	0.0101278	0.0101278	0.0101278	0.0101278	0.0101278	0.0101278	0.0101278	0.0101278	0.0122016	0.0122016	0.0101278	0.0101278	0.00807071	0.0228295	0.0122016	0	0.0142529
	0.002 shows the lowest divergence between certain Myanmar strain and reference strain ( similarity 99.8%)
	0.023 shows the highest divergence between certain Myanmar strain and reference strain ( similarity 97.7%)
