# Supplementary material for: New evidence of bovine leukemia virus circulating in Myanmar cattle through epidemiological and molecular characterization
Source: PLoS One. 2020 Feb 21;15(2):e0229126. doi: 10.1371/journal.pone.0229126 (PMC7034883; doi:10.1371/journal.pone.0229126)
Supplement: S6 Table — (XLS) [file pone.0229126.s006.xls]

## Sheet: MatrixOutput
S6 Table. Inter-subgenotype pairwise evolutionary divergence among 3 subgenotypes of Myanmar genotype 6 strains.
Genotype	BLV strain	HB9/Yangon/Myanmar	MW18/Kayin/Myanmar	MW22/Kayin/Myanmar	HB8/Yangon/Myanmar	HT1/Yangon/Myanmar	HT2/Yangon/Myanmar	HT5/Yangon/Myanmar	HT6/Yangon/Myanmar	HT8/Yangon/Myanmar	HT11/Yangon/Myanmar	HT12/Yangon/Myanmar	HT13/Yangon/Myanmar	HT17/Yangon/Myanmar	HT19/Yangon/Myanmar	TA3/Bago/Myanmar	TA8/Bago/Myanmar
G6d	HB9/Yangon/Myanmar
	MW18/Kayin/Myanmar	0.00401606
G6b	MW22/Kayin/Myanmar	0.0228295	0.0228295
G6a	HB8/Yangon/Myanmar	0.0360506	0.0360506	0.0248537
	HT1/Yangon/Myanmar	0.0360506	0.0360506	0.0248537	0
	HT2/Yangon/Myanmar	0.0429563	0.0429563	0.0314452	0.00604839	0.00604839
	HT5/Yangon/Myanmar	0.0383328	0.0383328	0.0270325	0.002	0.002	0.00809717
	HT6/Yangon/Myanmar	0.0360506	0.0360506	0.0248537	0	0	0.00604839	0.002
	HT8/Yangon/Myanmar	0.0360506	0.0360506	0.0248537	0	0	0.00604839	0.002	0
	HT11/Yangon/Myanmar	0.0337877	0.0337877	0.0226929	0.002	0.002	0.00809717	0.00401606	0.002	0.002
	HT12/Yangon/Myanmar	0.0383328	0.0383328	0.0270325	0.002	0.002	0.00809717	0.00401606	0.002	0.002	0.00401606
	HT13/Yangon/Myanmar	0.0383328	0.0383328	0.0270325	0.002	0.002	0.00809717	0.00401606	0.002	0.002	0.00401606	0
	HT17/Yangon/Myanmar	0.0383328	0.0383328	0.0270325	0.002	0.002	0.00809717	0	0.002	0.002	0.00401606	0.00401606	0.00401606
	HT19/Yangon/Myanmar	0.0360506	0.0360506	0.0248537	0	0	0.00604839	0.002	0	0	0.002	0.002	0.002	0.002
	TA3/Bago/Myanmar	0.0383328	0.0383328	0.0270325	0.002	0.002	0.00809717	0.00401606	0.002	0.002	0.00401606	0.00401606	0.00401606	0.00401606	0.002
	TA8/Bago/Myanmar	0.0359329	0.0359329	0.0269652	0.001998	0.001998	0.00807071	0.00400601	0.001998	0.001998	0.00400601	0.00400601	0.00400601	0.00400601	0.001998	0.00400601
		The divergence between G6A strains and G6b strain is 0.023 (2.3%)
		The highest divergence between G6A strains and G6c strain is 0.043 (4.3%)
		The highest divergence between G6A strains and G6c strain is 0.031 (3.1%)

## Sheet: Caption
Table. Estimates of Evolutionary Divergence between Sequences
The number of base substitutions per site from between sequences are shown. Analyses were conducted using the Kimura 2-parameter model [1]. The rate variation among sites was modeled with a gamma distribution (shape parameter = 1). The analysis involved 16 nucleotide sequences. Codon positions included were 1st+2nd+3rd+Noncoding. All positions containing gaps and missing data were eliminated. The…
1. Kimura M. (1980). A simple method for estimating evolutionary rate of base substitutions through comparative studies of nucleotide sequences. Journal of Molecular Evolution 16:111-120.
2. Kumar S., Stecher G., and Tamura K. (2016). MEGA7: Molecular Evolutionary Genetics Analysis version 7.0 for bigger datasets.Molecular Biology and Evolution 33:1870-1874.
Disclaimer: Although utmost care has been taken to ensure the correctness of the caption, the caption text is provided "as is" without any warranty of any kind. Authors advise the user to carefully check the caption prior to its use for any purpose and report any errors or problems to the authors immediately (www.megasoftware.net). In no event shall the authors and their employers be liable for a…
